# Supplementary material for: Storm-event-transport of urban-use pesticides to streams likely impairs invertebrate assemblages
Source: Environ Monit Assess. 2016 May 12;188:345. doi: 10.1007/s10661-016-5215-5 (PMC4869748; doi:10.1007/s10661-016-5215-5)
Supplement: Supplementary file 1 — Map of study area showing locations of streams and stormwater outfalls. (ODS 221 kb) [file 10661_2016_5215_MOESM1_ESM.ods]

## Sheet: Sheet1
Fig SI 1. Map showing locations of streams and stormwater outfalls sampled.
