# Supplementary material for: Storm-event-transport of urban-use pesticides to streams likely impairs invertebrate assemblages
Source: Environ Monit Assess. 2016 May 12;188:345. doi: 10.1007/s10661-016-5215-5 (PMC4869748; doi:10.1007/s10661-016-5215-5)
Supplement: Supplementary file 2 — List of stormwater outfall and stream sampling sites, basin land use, and location. (ODS 17 kb) [file 10661_2016_5215_MOESM2_ESM.ods]

## Sheet: Sheet1
SI 2. List of stormwater outfall and stream sampling sites, basin land use, and location.
Map #	Site (Short name)	Site (Full name)	Land Use	Latitude	Longitude	Basin area (mi2)
Storm-water Outfalls and Receiving Streams
17	Outfall to Tanner Creek	Outfall to Tanner Creek, West Linn	Residential	45°21'9.86"N	122°38'0.53"W	0.04		1	Carli Creek upstream from mouth near Clackamas
7	Tanner Creek	Tanner Creek at Imperial Drive, West Linn	Residential	45°21'10.03"N	122°38'0.53"W	1.0		2	Sieben Creek at Highway 224 near Clackamas
15	Outfall to Lost Dog Creek	Outfall to Lost Dog Creek at South Shore Palisades, Lake Oswego	Commercial,residential	45°24'24.92"N	122°41'2.98"W	0.2		3	Kellogg Creek at Rowe Middle School, Milwaukie
12	Lost Dog Creek	Lost dog Creek at Lake Front Boulevard, Lake Oswego	Residential, golf course	45°24'38.03"N	122°40'41.21"W	0.4		4	Minthorn Spring Creek at Lake Road, Milwaukie
13	Outfall to Rose Creek/Sieben Creek	Outfall to Sieben Creek near Happy Valley Library1	Commercial	45°25'21.48"N	122°30'49.37"W	0.01		5	Coffee Creek, tributary to Willamette River, Oregon City
2	Sieben Creek	Sieben Creek at Highway 212, near Clackamas	Residential, commercial, forest	45°24'35.78"N	122°31'19.29"W	1.7		6	Singer Creek at Singer Creek Park, Oregon City
16	Outfall to Kellogg Creek	Outfall to Kellogg Creek near Rowe Middle School, Milwaukie	Residential	45°25'52.65"N	122°37'37.76"W	0.1		7	Tanner Creek at Imperial Drive, West Linn
3	Kellogg Creek	Kellogg Creek at Rowe Middle School, Milwaukie	Urban, industrial, residential	45°25'51.92"N	122°37'37.00"W	15		8	Trillium Creek at Caloroga Road, West Linn
14	Outfall to detention pond, Wilsonville	Outfall to detention pond near Wilsonville	Commercial, residential	45°18'4.64"N	122°45'36.76"W	0.2		9	Upper Boeckman Creek at Boeckman Road, North Wilsonville
Other Predominantly Urban Streams								10	Boeckman Creek at Memorial Park, Wilsonville
11	Ball Creek	Ball Creek at Kruse Oaks Boulevard, Lake Oswego	Residential	45°25'29.41"N	122°44'27.59"W	0.6		11	Ball Creek at Kruse Oaks Boulevard, Lake Oswego
10	Boeckman Creek (lower)	Boeckman Creek near Memorial Park, Wilsonville	Village, residential	45°17'57.37"N	122°45'16.13"W	2.5		12	Lost Dog Creek at Lake Front Boulevard, Lake Oswego
1	Carli Creek	Carli Creek upstream from mouth, near Clackamas	Industrial	45°24'0.73"N	122°32'53.05"W	0.8		13	Outfall to Rose Creek tributary near Happy Valley Library
5	Coffee Creek	Coffee Creek, tributary to Willamette River, Oregon City	Residential	45°20'49.02"N	122°37'16.78"W	0.6		14	Outfall to detention pond near Wilsonville Library
4	Minthorn Spring Creek	Minthorn Spring Creek at Lake Road, Milwaukie	Residential, railroad	45°25'54.89"N	122°35'54.09"W	0.6		15	Outfall to Lost Dog Creek at S. Shore Palisades, Lake Oswegoa
6	Singer Creek	Singer Creek at Singer Creek Park, Oregon City	Park, residential	45°20'45.45"N	122°36'5.73"W	0.2		16	Outfall to Kellogg Creek near Rowe Middle School, Milwaukie
20	Singer Creek tributary	Singer Creek tributary in Singer Creek Park, Oregon City	Park, residential	45°20'46.73"N	122°36'10.57"W	0.1		17	Outfall to Tanner Creek, West Linn
8	Trilium Creek	Trilium Creek at Caloroga Road, West Linn	Residential	45°23'44.52"N	122°38'14.69"W	0.8		18	Deep Creek at Highway 224 near Barton
Streams Draining Some Agricultural Land								19	Rock Creek near mouth near Clackamas
9	Boeckman Creek (upper)	Boeckman Creek at Boeckman Road, upstream of Wilsonville	Agricultural, rural	45°19'3.88"N	122°45'17.88"W	1.8		20	Singer Creek tributary at Singer Creek Park, Oregon City
19	Rock Creek	Rock Creek near mouth, near Clackamas	Agricultural, rural, residential	45°24'31.36"N	122°30'41.54"W	9.3
18	Deep Creek	Deep Creek at Highway 224, near Barton	Agricultural, rural, golf course	45°23'36.29"N	122°25'11.65"W	49
1 This outfall discharges to an unnammed tributary to Rose Creek, a tributary of Sieben Creek; the outfall is approximately one mile upstream from the Sieben Creek sampling station at Highway 212.
