# Supplementary material for: Storm-event-transport of urban-use pesticides to streams likely impairs invertebrate assemblages
Source: Environ Monit Assess. 2016 May 12;188:345. doi: 10.1007/s10661-016-5215-5 (PMC4869748; doi:10.1007/s10661-016-5215-5)
Supplement: Supplementary file 3 — Continuous streamflow and turbidity conditions in nearby Fanno Creek. Arrow indicates storm sampling in the urban creeks. (ODS 50 kb) [file 10661_2016_5215_MOESM3_ESM.ods]

## Sheet: Sheet1
			Fanno Creek at Durham Road	Streamflow	Turbidity
			MM/DD/YYYY HH:MM	(cu.ft/s)	(FNU)
			8/15/2013 0:00	2.7	3.1
			8/15/2013 1:00	2.9	2.9
			8/15/2013 2:00	2.7	7.8
			8/15/2013 3:00	2.7	2.5
			8/15/2013 4:00	2.9	2.8
			8/15/2013 5:00	2.7	3.5
			8/15/2013 6:00	2.9	2.4
			8/15/2013 7:00	2.9	2.9
			8/15/2013 8:00	2.9	2.5
			8/15/2013 9:00	2.9	3.3
			8/15/2013 10:00	2.9	3.1
			8/15/2013 11:00	2.9	2.6
SI 3. Continuous streamflow and turbidity conditions in nearby Fanno Creek. Arrow indicates storm sampling in the urban creeks.			8/15/2013 12:00	2.9	3.1
			8/15/2013 13:00	2.7	2
			8/15/2013 14:00	2.7	2.4
			8/15/2013 15:00	2.7	2.4
			8/15/2013 16:00	2.7	2.4
			8/15/2013 17:00	2.7	2
			8/15/2013 18:00	2.9	1.7
			8/15/2013 19:00	3.1	1.9
			8/15/2013 20:00	3.4	1.8
			8/15/2013 21:00	3.6	2.5
			8/15/2013 22:00	3.6	2.4
			8/15/2013 23:00	3.8	1.5
			8/16/2013 0:00	3.8	1.9
			8/16/2013 1:00	4.1	1.9
			8/16/2013 2:00	4.1	2.7
			8/16/2013 3:00	4.1	1.9
			8/16/2013 4:00	4.1	2.9
			8/16/2013 5:00	4.1	4
			8/16/2013 6:00	4.3	3.6
			8/16/2013 7:00	4.3	2.9
			8/16/2013 8:00	4.3	4.4
			8/16/2013 9:00	4.1	4.2
			8/16/2013 10:00	4.1	3
			8/16/2013 11:00	4.1	2.6
			8/16/2013 12:00	4.1	3
			8/16/2013 13:00	3.8	2.5
			8/16/2013 14:00	3.8	2.2
			8/16/2013 15:00	3.6	2.1
			8/16/2013 16:00	3.6	2
			8/16/2013 17:00	3.8	2.4
			8/16/2013 18:00	3.8	2.6
			8/16/2013 19:00	3.8	2
			8/16/2013 20:00	3.8	2.6
			8/16/2013 21:00	3.8	2.6
			8/16/2013 22:00	3.6	2.6
			8/16/2013 23:00	3.6	1.6
			8/17/2013 0:00	3.4	6.8
			8/17/2013 1:00	3.4	4.1
			8/17/2013 2:00	3.4	2.6
			8/17/2013 3:00	3.4	2.9
			8/17/2013 4:00	3.4	3.4
			8/17/2013 5:00	3.4	2.7
			8/17/2013 6:00	3.6	2.8
			8/17/2013 7:00	3.6	3.6
			8/17/2013 8:00	3.4	3.4
			8/17/2013 9:00	3.4	3.2
			8/17/2013 10:00	3.4	3.1
			8/17/2013 11:00	3.4	3.1
			8/17/2013 12:00	3.1	2.9
			8/17/2013 13:00	3.1	2.5
			8/17/2013 14:00	3.1	2.6
			8/17/2013 15:00	3.1	1.9
			8/17/2013 16:00	3.1	2.2
			8/17/2013 17:00	3.1	2.2
			8/17/2013 18:00	3.4	4.9
			8/17/2013 19:00	3.4	2.4
			8/17/2013 20:00	3.6	2.3
			8/17/2013 21:00	3.4	1.9
			8/17/2013 22:00	3.4	2.5
			8/17/2013 23:00	3.4	2.1
			8/18/2013 0:00	3.4	2.3
			8/18/2013 1:00	3.6	2.5
			8/18/2013 2:00	3.4	2.2
			8/18/2013 3:00	3.6	2.6
			8/18/2013 4:00	3.6	2.6
			8/18/2013 5:00	3.6	2.4
			8/18/2013 6:00	3.8	2.9
			8/18/2013 7:00	3.8	3.6
			8/18/2013 8:00	3.8	3.3
			8/18/2013 9:00	3.8	3.2
			8/18/2013 10:00	4.1	3.7
			8/18/2013 11:00	3.8	3.1
			8/18/2013 12:00	3.8	2.7
			8/18/2013 13:00	3.8	2.3
			8/18/2013 14:00	3.8	2.5
			8/18/2013 15:00	3.8	2.8
			8/18/2013 16:00	3.8	2.1
			8/18/2013 17:00	3.8	2.3
			8/18/2013 18:00	3.8	1.8
			8/18/2013 19:00	3.8	2.2
			8/18/2013 20:00	3.8	2.9
			8/18/2013 21:00	3.8	2.4
			8/18/2013 22:00	3.6	2.3
			8/18/2013 23:00	3.6	2.8
			8/19/2013 0:00	3.6	1.9
			8/19/2013 1:00	3.6	2.5
			8/19/2013 2:00	3.4	3
			8/19/2013 3:00	3.4	2.7
			8/19/2013 4:00	3.4	3
			8/19/2013 5:00	3.4	3.7
			8/19/2013 6:00	3.4	2.9
			8/19/2013 7:00	3.4	6
			8/19/2013 8:00	3.4	3
			8/19/2013 9:00	3.4	2.7
			8/19/2013 10:00	3.4	2.7
			8/19/2013 11:00	3.4	2.1
			8/19/2013 12:00	3.4	2
			8/19/2013 13:00	3.1	1.7
			8/19/2013 14:00	3.1	2.2
			8/19/2013 15:00	2.9	2
			8/19/2013 16:00	2.9	1.8
			8/19/2013 17:00	2.9	1.8
			8/19/2013 18:00	2.9	1.4
			8/19/2013 19:00	3.1	2.2
			8/19/2013 20:00	3.1	2.2
			8/19/2013 21:00	2.9	1.6
			8/19/2013 22:00	2.9	10
			8/19/2013 23:00	2.9	1.8
			8/20/2013 0:00	2.7	3.5
			8/20/2013 1:00	2.7	1.7
			8/20/2013 2:00	2.7	2
			8/20/2013 3:00	2.7	2.2
			8/20/2013 4:00	2.9	3.1
			8/20/2013 5:00	2.7	1.9
			8/20/2013 6:00	2.7	2.8
			8/20/2013 7:00	2.9	2.9
			8/20/2013 8:00	2.9	2.8
			8/20/2013 9:00	3.1	2.9
			8/20/2013 10:00	3.1	3.7
			8/20/2013 11:00	3.1	3.6
			8/20/2013 12:00	3.1	5.4
			8/20/2013 13:00	2.9	4.3
			8/20/2013 14:00	2.9	3.7
			8/20/2013 15:00	3.1	3.3
			8/20/2013 16:00	3.1	3.2
			8/20/2013 17:00	3.1	4.4
			8/20/2013 18:00	3.1	3.1
			8/20/2013 19:00	3.1	4
			8/20/2013 20:00	3.1	3.2
			8/20/2013 21:00	2.9	2.6
			8/20/2013 22:00	2.9	2.4
			8/20/2013 23:00	2.9	1.9
			8/21/2013 0:00	2.9	2.5
			8/21/2013 1:00	2.7	2.3
			8/21/2013 2:00	2.7	2.7
			8/21/2013 3:00	2.5	2.3
			8/21/2013 4:00	2.7	3.1
			8/21/2013 5:00	2.7	2.4
			8/21/2013 6:00	2.7	5.2
			8/21/2013 7:00	2.7	2.9
			8/21/2013 8:00	2.7	3.1
			8/21/2013 9:00	2.7	3.8
			8/21/2013 10:00	2.7	3.9
			8/21/2013 11:00	2.7	2.8
			8/21/2013 12:00	2.7	2.8
			8/21/2013 13:00	2.7	2.3
			8/21/2013 14:00	2.5	2.8
			8/21/2013 15:00	2.5	2.4
			8/21/2013 16:00	2.5	3.9
			8/21/2013 17:00	2.5	2.2
			8/21/2013 18:00	2.7	2.2
			8/21/2013 19:00	2.7	1.7
			8/21/2013 20:00	2.7	3.4
			8/21/2013 21:00	2.7	2.5
			8/21/2013 22:00	2.7	2.3
			8/21/2013 23:00	2.7	2.4
			8/22/2013 0:00	2.7	3.5
			8/22/2013 1:00	2.7	3
			8/22/2013 2:00	2.7	3.3
			8/22/2013 3:00	3.6	2.7
			8/22/2013 4:00	5.1	2.7
			8/22/2013 5:00	5.9	3.5
			8/22/2013 6:00	5.9	4
			8/22/2013 7:00	5.9	3.7
			8/22/2013 8:00	5.7	4.6
			8/22/2013 10:00	5.1	4.9
			8/22/2013 11:00	4.8	4.6
			8/22/2013 12:00	4.8	3.9
			8/22/2013 13:00	4.6	4.7
			8/22/2013 14:00	4.3	3.6
			8/22/2013 15:00	4.3	3.7
			8/22/2013 16:00	4.1	3.9
			8/22/2013 17:00	4.1	3.6
			8/22/2013 18:00	4.1	3
			8/22/2013 19:00	4.1	3.1
			8/22/2013 20:00	4.1	2.6
			8/22/2013 21:00	3.8	2.8
			8/22/2013 22:00	3.6	3.7
			8/22/2013 23:00	3.6	2.9
			8/23/2013 0:00	3.8	2.8
			8/23/2013 1:00	4.1	5
			8/23/2013 2:00	4.8	10
			8/23/2013 3:00	5.1	5.5
			8/23/2013 4:00	5.1	5.1
			8/23/2013 5:00	5.7	6.8
			8/23/2013 6:00	5.7	6.1
			8/23/2013 7:00	5.4	6.2
			8/23/2013 8:00	5.1	5.8
			8/23/2013 9:00	4.8	4.9
			8/23/2013 10:00	4.6	5.4
			8/23/2013 11:00	4.6	4.2
			8/23/2013 12:00	4.3	4.7
			8/23/2013 13:00	4.1	4
			8/23/2013 14:00	4.1	4.7
			8/23/2013 15:00	4.1	4.3
			8/23/2013 16:00	4.1	4.9
			8/23/2013 17:00	4.1	3.7
			8/23/2013 18:00	4.1	3.5
			8/23/2013 19:00	4.1	3.7
			8/23/2013 20:00	3.8	4
			8/23/2013 21:00	3.8	4.3
			8/23/2013 22:00	3.8	5
			8/23/2013 23:00	3.6	3.5
			8/24/2013 0:00	3.6	5.7
			8/24/2013 1:00	3.6	4.3
			8/24/2013 2:00	3.6	3.9
			8/24/2013 3:00	3.6	3
			8/24/2013 4:00	3.6	4
			8/24/2013 5:00	3.6	4
			8/24/2013 6:00	3.6	3.9
			8/24/2013 7:00	3.8	4.2
			8/24/2013 8:00	3.8	4
			8/24/2013 9:00	3.8	4.3
			8/24/2013 10:00	4.1	3.7
			8/24/2013 11:00	6.2	6.7
			8/24/2013 12:00	5.4	4.7
			8/24/2013 13:00	5.9	4.4
			8/24/2013 14:00	6.2	5.7
			8/24/2013 15:00	5.9	6.1
			8/24/2013 16:00	5.9	4.1
			8/24/2013 17:00	5.7	2.5
			8/24/2013 18:00	5.7	5.9
			8/24/2013 19:00	5.4	5.5
			8/24/2013 20:00	5.1	6
			8/24/2013 21:00	4.8	4.8
			8/24/2013 22:00	4.8	5
			8/24/2013 23:00	4.6	5.1
			8/25/2013 0:00	4.6	4.9
			8/25/2013 1:00	4.8	4.6
			8/25/2013 2:00	4.6	4.2
			8/25/2013 3:00	4.6	4.7
			8/25/2013 4:00	4.6	5.1
			8/25/2013 5:00	4.6	7.2
			8/25/2013 6:00	4.3	5.3
			8/25/2013 7:00	4.6	6.1
			8/25/2013 8:00	4.6	7.8
			8/25/2013 9:00	4.6	5.8
			8/25/2013 10:00	4.6	6.9
			8/25/2013 11:00	4.6	6.9
			8/25/2013 12:00	5.9	11
			8/25/2013 13:00	5.7	9.6
			8/25/2013 14:00	6.2	8.4
			8/25/2013 15:00	7.2	7.9
			8/25/2013 16:00	7.8	10
			8/25/2013 17:00	7.5	9
			8/25/2013 18:00	7.5	9.1
			8/25/2013 19:00	7.2	10
			8/25/2013 20:00	6.6	7.8
			8/25/2013 21:00	6.6	11
			8/25/2013 22:00	6.2	9.5
			8/25/2013 23:00	6.2	8.9
			8/26/2013 0:00	5.9	12
			8/26/2013 1:00	6.2	11
			8/26/2013 2:00	6.2	11
			8/26/2013 3:00	5.9	9
			8/26/2013 4:00	5.9	14
			8/26/2013 5:00	5.9	14
			8/26/2013 6:00	6.2	15
			8/26/2013 7:00	6.2	14
			8/26/2013 8:00	6.2	16
			8/26/2013 9:00	5.9	37
			8/26/2013 10:00	5.9	12
			8/26/2013 11:00	5.9	11
			8/26/2013 12:00	5.7	31
			8/26/2013 13:00	5.7	6
			8/26/2013 14:00	5.7	12
			8/26/2013 15:00	5.7	20
			8/26/2013 16:00	5.7	7.9
			8/26/2013 17:00	5.4	8
			8/26/2013 18:00	5.7	19
			8/26/2013 19:00	5.4	32
			8/26/2013 20:00	5.4	12
			8/26/2013 21:00	7.2	24
			8/26/2013 22:00	9.1	4.7
			8/26/2013 23:00	18	10
			8/27/2013 0:00	21	12
			8/27/2013 1:00	21	9.5
			8/27/2013 2:00	21	15
			8/27/2013 3:00	21	22
			8/27/2013 4:00	34	33
			8/27/2013 5:00	46	40
			8/27/2013 6:00	52	26
			8/27/2013 7:00	54	38
			8/27/2013 8:00	51	33
			8/27/2013 9:00	45	28
			8/27/2013 10:00	40	24
			8/27/2013 11:00	36	25
			8/27/2013 12:00	33	26
			8/27/2013 13:00	30	20
			8/27/2013 14:00	28	19
			8/27/2013 15:00	26	21
			8/27/2013 16:00	24	18
			8/27/2013 17:00	22	17
			8/27/2013 18:00	21	17
			8/27/2013 19:00	20	16
			8/27/2013 20:00	18	15
			8/27/2013 21:00	18	17
			8/27/2013 22:00	17	13
			8/27/2013 23:00	16	16
			8/28/2013 0:00	16	13
			8/28/2013 1:00	15	14
			8/28/2013 2:00	14	15
			8/28/2013 3:00	14	14
			8/28/2013 4:00	14	9.7
			8/28/2013 5:00	13	9.6
			8/28/2013 6:00	13	9.8
			8/28/2013 7:00	12	9.7
			8/28/2013 8:00	12	7.5
			8/28/2013 9:00	11	8.9
			8/28/2013 10:00	11	8.2
			8/28/2013 11:00	10	8
			8/28/2013 12:00	10	8.3
			8/28/2013 13:00	9.8	12
			8/28/2013 14:00	9.8	8
			8/28/2013 15:00	9.4	6.5
			8/28/2013 16:00	9.1	6.3
			8/28/2013 17:00	8.8	6.3
			8/28/2013 18:00	8.4	5.7
			8/28/2013 19:00	8.4	6.7
			8/28/2013 20:00	7.8	6.3
			8/28/2013 21:00	7.8	6.4
			8/28/2013 22:00	7.5	6.3
			8/28/2013 23:00	7.2	5.9
			8/29/2013 0:00	7.2	6.3
			8/29/2013 1:00	7.5	9.4
			8/29/2013 2:00	8.1	8.1
			8/29/2013 4:00	11	6.8
			8/29/2013 5:00	14	6.4
			8/29/2013 6:00	21	8.1
			8/29/2013 7:00	21	11
			8/29/2013 8:00	28	9.1
			8/29/2013 9:00	32	10
			8/29/2013 10:00	34	13
			8/29/2013 11:00	31	14
			8/29/2013 12:00	28	17
			8/29/2013 13:00	26	12
			8/29/2013 14:00	25	9.4
			8/29/2013 15:00	24	8.9
			8/29/2013 16:00	27	8.2
			8/29/2013 17:00	26	9.8
			8/29/2013 18:00	23	9.5
			8/29/2013 19:00	20	12
			8/29/2013 20:00	18	10
			8/29/2013 21:00	17	9.9
			8/29/2013 22:00	16	9.4
			8/29/2013 23:00	15	8.3
			8/30/2013 0:00	14	8.4
			8/30/2013 1:00	14	10
			8/30/2013 2:00	13	8.7
			8/30/2013 3:00	13	9.7
			8/30/2013 4:00	13	9.3
			8/30/2013 5:00	14	7.3
			8/30/2013 6:00	18	6.4
			8/30/2013 7:00	17	7.5
			8/30/2013 8:00	15	7.3
			8/30/2013 9:00	14	6.9
			8/30/2013 10:00	13	8.6
			8/30/2013 11:00	12	41
			8/30/2013 12:00	12	55
			8/30/2013 13:00	11	49
			8/30/2013 14:00	11	39
			8/30/2013 15:00	11	26
			8/30/2013 16:00	10	22
			8/30/2013 17:00	9.8	18
			8/30/2013 18:00	9.8	18
			8/30/2013 19:00	9.4	17
			8/30/2013 20:00	9.1	16
			8/30/2013 21:00	9.1	13
			8/30/2013 22:00	8.8	13
			8/30/2013 23:00	8.4	13
			8/31/2013 0:00	8.4	12
			8/31/2013 1:00	8.4	10
			8/31/2013 2:00	8.1	11
			8/31/2013 3:00	7.8	12
			8/31/2013 4:00	7.8	9.5
			8/31/2013 5:00	7.5	9.2
			8/31/2013 6:00	7.5	9.7
			8/31/2013 7:00	7.5	9.4
			8/31/2013 8:00	7.2	8.8
			8/31/2013 9:00	7.2	8.1
			8/31/2013 10:00	7.2	7
			8/31/2013 11:00	6.9	8.1
			8/31/2013 12:00	6.9	8.5
			8/31/2013 13:00	6.9	7
			8/31/2013 14:00	6.6	6.8
			8/31/2013 15:00	6.6	6.8
			8/31/2013 16:00	6.2	6.2
			8/31/2013 17:00	6.2	6.1
			8/31/2013 18:00	6.2	5.1
			8/31/2013 19:00	5.9	8.5
			8/31/2013 20:00	5.9	19
			8/31/2013 21:00	5.7	5.8
			8/31/2013 22:00	5.4	4.8
			8/31/2013 23:00	5.4	4.6
			9/1/2013 0:00	5.1	5.1
			9/1/2013 1:00	4.6	4.5
			9/1/2013 2:00	4.8	5.3
			9/1/2013 3:00	4.8	5.2
			9/1/2013 4:00	4.8	9.1
			9/1/2013 5:00	5.1	6.5
			9/1/2013 6:00	5.1	5.6
			9/1/2013 7:00	5.1	42
			9/1/2013 8:00	5.1	5.7
			9/1/2013 9:00	5.1	4.7
			9/1/2013 10:00	4.8	4.5
			9/1/2013 11:00	4.6	5.2
			9/1/2013 12:00	4.6	4.5
			9/1/2013 13:00	4.6	5
			9/1/2013 14:00	4.3	3.7
			9/1/2013 15:00	4.3	3.9
			9/1/2013 16:00	4.3	3.3
			9/1/2013 17:00	4.1	3.1
			9/1/2013 18:00	4.1	3.4
			9/1/2013 19:00	4.1	3.7
			9/1/2013 20:00	4.1	4
			9/1/2013 21:00	4.1	4
			9/1/2013 22:00	3.8	14
			9/1/2013 23:00	3.8	4.3
			9/2/2013 0:00	3.8	3.7
			9/2/2013 1:00	3.6	4.5
			9/2/2013 2:00	3.6	4.8
			9/2/2013 3:00	3.4	3.6
			9/2/2013 4:00	3.6	4
			9/2/2013 5:00	3.6	4.9
			9/2/2013 6:00	3.6	4.3
			9/2/2013 7:00	3.6	6.6
			9/2/2013 8:00	3.6	4.6
			9/2/2013 9:00	3.6	4.6
			9/2/2013 10:00	3.6	3.9
			9/2/2013 11:00	3.6	3.8
			9/2/2013 12:00	3.6	3.5
			9/2/2013 13:00	3.6	4
			9/2/2013 14:00	3.4	4.4
			9/2/2013 15:00	3.4	3.4
			9/2/2013 16:00	3.4	3.3
			9/2/2013 17:00	3.4	4.4
			9/2/2013 18:00	3.4	3.6
			9/2/2013 19:00	3.4	4.5
			9/2/2013 20:00	3.4	4.9
			9/2/2013 21:00	3.1	4.4
			9/2/2013 22:00	3.1	3.8
			9/2/2013 23:00	3.1	3.2
			9/3/2013 0:00	3.1	4.2
			9/3/2013 1:00	3.1	4.1
			9/3/2013 2:00	3.1	3.8
			9/3/2013 3:00	7.8	26
			9/3/2013 4:00	11	5.7
			9/3/2013 5:00	17	8.2
			9/3/2013 6:00	19	7.2
			9/3/2013 7:00	17	6.6
			9/3/2013 8:00	15	8.1
			9/3/2013 9:00	14	15
			9/3/2013 10:00	21	16
			9/3/2013 11:00	29	15
			9/3/2013 12:00	31	11
			9/3/2013 13:00	30	8.5
			9/3/2013 14:00	28	9.4
			9/3/2013 15:00	25	9.6
			9/3/2013 16:00	23	7.3
			9/3/2013 17:00	21	6.8
			9/3/2013 18:00	19	7.4
			9/3/2013 19:00	23	7.2
			9/3/2013 20:00	32	8.3
			9/3/2013 21:00	30	17
			9/3/2013 22:00	24	13
			9/3/2013 23:00	20	12
			9/4/2013 0:00	17	12
			9/4/2013 1:00	14	9.4
			9/4/2013 2:00	13	9.3
			9/4/2013 3:00	12	8.8
			9/4/2013 4:00	11	9.5
			9/4/2013 5:00	10	9.8
			9/4/2013 6:00	9.4	12
			9/4/2013 7:00	9.1	9.7
			9/4/2013 8:00	8.8	8.6
			9/4/2013 9:00	8.1	8.5
			9/4/2013 10:00	7.8	8.7
			9/4/2013 11:00	7.5	7.9
			9/4/2013 12:00	7.2	6
			9/4/2013 13:00	6.9	5.7
			9/4/2013 14:00	6.6	6.2
			9/4/2013 15:00	6.9	4.6
			9/4/2013 16:00	8.8	5.1
			9/4/2013 17:00	9.8	5
			9/4/2013 18:00	9.4	5
			9/4/2013 19:00	8.8	4.4
			9/4/2013 20:00	8.1	4.6
			9/4/2013 21:00	7.5	5.3
			9/4/2013 22:00	6.9	5.9
			9/4/2013 23:00	6.6	4.9
			9/5/2013 0:00	6.6	4.9
			9/5/2013 1:00	6.2	4.6
			9/5/2013 2:00	6.6	4.1
			9/5/2013 3:00	6.6	5.2
			9/5/2013 4:00	6.6	7.8
			9/5/2013 5:00	6.2	5.2
			9/5/2013 6:00	6.6	5.4
			9/5/2013 7:00	6.2	4.4
			9/5/2013 8:00	6.2	4.4
			9/5/2013 9:00	6.2	4.1
			9/5/2013 10:00	5.9	4
			9/5/2013 11:00	5.9	3.8
			9/5/2013 12:00	5.7	3.4
			9/5/2013 13:00	5.7	3.7
			9/5/2013 14:00	5.7	3.7
			9/5/2013 15:00	5.7	3.6
			9/5/2013 16:00	5.7	3.9
			9/5/2013 17:00	5.7	3.5
			9/5/2013 18:00	82	13
			9/5/2013 19:00	172	69
			9/5/2013 20:00	194	220
			9/5/2013 21:00	143	68
			9/5/2013 22:00	91	34
			9/5/2013 23:00	74	36
			9/6/2013 0:00	103	44
			9/6/2013 1:00	148	56
			9/6/2013 2:00	189	44
			9/6/2013 3:00	226	49
			9/6/2013 4:00	275	48
			9/6/2013 5:00	330	63
			9/6/2013 6:00	382	69
			9/6/2013 7:00	402	75
			9/6/2013 8:00	410	71
			9/6/2013 9:00	407	66
			9/6/2013 10:00	399	59
			9/6/2013 11:00	385	61
			9/6/2013 12:00	369	59
			9/6/2013 13:00	359	60
			9/6/2013 14:00	350	58
			9/6/2013 15:00	334	48
			9/6/2013 16:00	319	52
			9/6/2013 17:00	295	47
			9/6/2013 18:00	271	49
			9/6/2013 19:00	242	49
			9/6/2013 20:00	214	47
			9/6/2013 21:00	175	48
			9/6/2013 22:00	132	45
			9/6/2013 23:00	96	38
			9/7/2013 0:00	71	38
			9/7/2013 1:00	58	36
			9/7/2013 2:00	51	31
			9/7/2013 3:00	46	26
			9/7/2013 4:00	42	27
			9/7/2013 5:00	39	23
			9/7/2013 6:00	36	25
			9/7/2013 7:00	34	23
			9/7/2013 8:00	32	22
			9/7/2013 9:00	30	21
			9/7/2013 10:00	28	20
			9/7/2013 11:00	27	18
			9/7/2013 12:00	25	15
			9/7/2013 13:00	24	15
			9/7/2013 14:00	23	14
			9/7/2013 15:00	22	15
			9/7/2013 16:00	21	15
			9/7/2013 17:00	20	13
			9/7/2013 18:00	19	13
			9/7/2013 19:00	18	12
			9/7/2013 20:00	18	12
			9/7/2013 21:00	17	12
			9/7/2013 22:00	17	12
			9/7/2013 23:00	16	13
			9/8/2013 0:00	16	12
			9/8/2013 1:00	16	12
			9/8/2013 2:00	16	11
			9/8/2013 3:00	16	12
			9/8/2013 4:00	16	11
			9/8/2013 5:00	16	11
			9/8/2013 6:00	16	10
			9/8/2013 7:00	15	10
			9/8/2013 8:00	14	11
			9/8/2013 9:00	14	10
			9/8/2013 10:00	14	9.5
			9/8/2013 11:00	13	8.9
			9/8/2013 12:00	13	8.9
			9/8/2013 13:00	13	8.5
			9/8/2013 14:00	12	8
			9/8/2013 15:00	12	8.1
			9/8/2013 16:00	12	7.9
			9/8/2013 17:00	11	7.5
			9/8/2013 18:00	11	7.3
			9/8/2013 19:00	11	8.1
			9/8/2013 20:00	11	8.3
			9/8/2013 21:00	10	8.3
			9/8/2013 22:00	10	9.7
			9/8/2013 23:00	9.8	8.5
			9/9/2013 0:00	9.8	7.2
			9/9/2013 1:00	9.4	9
			9/9/2013 2:00	9.4	8.7
			9/9/2013 3:00	9.4	7.8
			9/9/2013 4:00	9.1	8.1
			9/9/2013 5:00	9.1	8.3
			9/9/2013 6:00	9.1	9.2
			9/9/2013 7:00	8.8	7.9
			9/9/2013 8:00	8.8	8.3
			9/9/2013 9:00	8.4	9.3
			9/9/2013 10:00	8.1	7.9
			9/9/2013 11:00	7.8	7.9
			9/9/2013 12:00	7.5	7.7
			9/9/2013 13:00	7.5	9.2
			9/9/2013 14:00	7.2	8.1
			9/9/2013 15:00	7.2	9.1
			9/9/2013 16:00	7.2	7.9
			9/9/2013 17:00	7.2	8.3
			9/9/2013 18:00	7.2	9.4
			9/9/2013 19:00	7.2	10
			9/9/2013 20:00	6.9	13
			9/9/2013 21:00	6.6	12
			9/9/2013 22:00	6.6	10
			9/9/2013 23:00	6.6	8.8
			9/10/2013 0:00	6.9	9.8
			9/10/2013 1:00	7.2	8.6
			9/10/2013 2:00	7.2	8.5
			9/10/2013 3:00	7.2	9.2
			9/10/2013 4:00	7.2	9.4
			9/10/2013 5:00	7.2	7.9
			9/10/2013 6:00	6.9	8.7
			9/10/2013 7:00	6.9	7.9
			9/10/2013 8:00	6.9	8.1
			9/10/2013 9:00	6.6	7.5
			9/10/2013 10:00	6.6	7.4
			9/10/2013 11:00	6.2	9.2
			9/10/2013 12:00	6.2	7.5
			9/10/2013 13:00	6.2	6.9
			9/10/2013 14:00	6.2	7.3
			9/10/2013 15:00	6.2	7.2
			9/10/2013 16:00	6.6	7.3
			9/10/2013 17:00	6.6	6.9
			9/10/2013 18:00	6.6	6.7
			9/10/2013 19:00	6.6	6.8
			9/10/2013 20:00	6.6	7
			9/10/2013 21:00	6.2	6.4
			9/10/2013 22:00	6.2	5.9
			9/10/2013 23:00	6.2	6
			9/11/2013 0:00	6.2	5.5
			9/11/2013 1:00	5.9	7.9
			9/11/2013 2:00	6.2	5.7
			9/11/2013 3:00	6.2	6.8
			9/11/2013 4:00	6.2	6.6
			9/11/2013 5:00	6.2	6.3
			9/11/2013 6:00	6.2	6.8
			9/11/2013 7:00	5.9	6.5
			9/11/2013 8:00	5.9	6.4
			9/11/2013 9:00	6.2	9.9
			9/11/2013 10:00	6.9	6.1
			9/11/2013 11:00	7.5	6.3
			9/11/2013 12:00	7.8	5.9
			9/11/2013 13:00	7.8	3.7
			9/11/2013 14:00	7.8	3.2
			9/11/2013 15:00	7.5	3.1
			9/11/2013 16:00	7.2	2.7
			9/11/2013 17:00	7.5	2.7
			9/11/2013 18:00	7.8	3
			9/11/2013 19:00	7.8	2.6
			9/11/2013 20:00	7.2	4.5
			9/11/2013 21:00	6.9	3
			9/11/2013 22:00	6.2	3
			9/11/2013 23:00	6.2	3
			9/12/2013 0:00	5.9	2.8
			9/12/2013 1:00	5.7	2.9
			9/12/2013 2:00	5.7	3.4
			9/12/2013 3:00	5.7	3.3
			9/12/2013 4:00	5.7	4
			9/12/2013 5:00	5.7	4.7
			9/12/2013 6:00	5.4	4.1
			9/12/2013 7:00	5.4	3.9
			9/12/2013 8:00	5.1	3.9
			9/12/2013 9:00	5.1	3.3
			9/12/2013 10:00	4.8	3.3
			9/12/2013 11:00	4.8	3.9
			9/12/2013 12:00	5.1	2.7
			9/12/2013 13:00	5.1	2.7
			9/12/2013 14:00	4.8	2.5
			9/12/2013 15:00	4.8	2.5
			9/12/2013 16:00	4.8	2.5
			9/12/2013 17:00	4.8	2.1
			9/12/2013 18:00	4.8	2.4
			9/12/2013 19:00	4.8	2.8
			9/12/2013 20:00	4.8	2.1
			9/12/2013 21:00	4.6	2.8
			9/12/2013 22:00	4.6	2.7
			9/12/2013 23:00	4.8	2.2
			9/13/2013 0:00	4.8	3.6
			9/13/2013 1:00	5.1	2.4
			9/13/2013 2:00	5.1	2.7
			9/13/2013 3:00	5.1	2.7
			9/13/2013 4:00	5.1	3
			9/13/2013 5:00	4.8	3.5
			9/13/2013 6:00	4.8	3.5
			9/13/2013 7:00	4.8	3.6
			9/13/2013 8:00	4.8	3.4
			9/13/2013 9:00	4.6	3.4
			9/13/2013 10:00	4.6	3.4
			9/13/2013 11:00	4.6	2.6
			9/13/2013 12:00	4.6	3
			9/13/2013 13:00	4.6	2.5
			9/13/2013 14:00	4.6	2.8
			9/13/2013 15:00	4.3	2.1
			9/13/2013 16:00	4.3	1.8
			9/13/2013 17:00	4.3	1.7
			9/13/2013 18:00	4.3	1.8
			9/13/2013 19:00	4.3	1.7
			9/13/2013 20:00	4.1	1.6
			9/13/2013 21:00	4.1	2
			9/13/2013 22:00	3.8	2.7
			9/13/2013 23:00	3.8	2.2
			9/14/2013 0:00	4.1	2.6
			9/14/2013 1:00	3.8	2.8
			9/14/2013 2:00	3.8	3.2
			9/14/2013 3:00	3.8	2.9
			9/14/2013 4:00	3.8	2.7
			9/14/2013 5:00	4.1	3
			9/14/2013 6:00	4.1	3.2
			9/14/2013 7:00	3.8	2.8
			9/14/2013 8:00	3.8	8.3
			9/14/2013 9:00	4.1	2.6
			9/14/2013 10:00	4.1	5.2
			9/14/2013 11:00	3.8	2
			9/14/2013 12:00	3.8	2.1
			9/14/2013 13:00	3.8	2.4
			9/14/2013 14:00	3.8	2.1
			9/14/2013 15:00	4.1	2.1
			9/14/2013 16:00	3.8	1.7
			9/14/2013 17:00	3.8	1.8
			9/14/2013 18:00	3.8	1.4
			9/14/2013 19:00	3.8	2.2
			9/14/2013 20:00	3.8	1.6
			9/14/2013 21:00	3.8	1.7
			9/14/2013 22:00	3.8	2.6
			9/14/2013 23:00	3.8	2.2
			9/15/2013 0:00	3.8	2.3
			9/15/2013 1:00	4.1	2.4
			9/15/2013 2:00	4.8	2.6
			9/15/2013 3:00	6.2	2.9
			9/15/2013 4:00	6.2	2.7
			9/15/2013 5:00	5.9	3.4
			9/15/2013 6:00	5.4	3.1
			9/15/2013 7:00	5.1	3.3
			9/15/2013 8:00	4.8	2.8
			9/15/2013 9:00	4.3	3.4
			9/15/2013 10:00	4.3	2.8
			9/15/2013 11:00	4.3	2.3
			9/15/2013 12:00	4.1	2.3
			9/15/2013 13:00	4.1	2.3
			9/15/2013 14:00	4.8	2.3
			9/15/2013 15:00	7.2	2.1
			9/15/2013 16:00	6.6	2
			9/15/2013 17:00	5.7	2.1
			9/15/2013 18:00	5.1	2.2
			9/15/2013 19:00	4.8	1.7
			9/15/2013 20:00	4.6	1.9
			9/15/2013 21:00	4.8	2.1
			9/15/2013 22:00	4.8	2.5
			9/15/2013 23:00	5.1	3.4
			9/16/2013 0:00	5.7	4.6
			9/16/2013 1:00	5.9	4.8
			9/16/2013 2:00	5.7	4.4
			9/16/2013 3:00	5.4	4.5
			9/16/2013 4:00	5.4	3.6
			9/16/2013 5:00	5.4	3.7
			9/16/2013 6:00	5.4	3.6
			9/16/2013 7:00	5.4	3.8
			9/16/2013 8:00	5.4	4.1
			9/16/2013 9:00	5.1	3.5
			9/16/2013 10:00	5.1	3.5
			9/16/2013 11:00	4.8	3
			9/16/2013 12:00	4.8	2.5
			9/16/2013 13:00	4.6	2.2
			9/16/2013 14:00	4.6	2
			9/16/2013 15:00	4.3	1.8
			9/16/2013 16:00	4.3	1.9
			9/16/2013 17:00	6.9	2.8
			9/16/2013 18:00	7.2	3.5
			9/16/2013 19:00	8.1	2.9
			9/16/2013 20:00	11	2.9
			9/16/2013 21:00	13	3.6
			9/16/2013 22:00	13	3.4
			9/16/2013 23:00	12	3.3
			9/17/2013 0:00	13	4.3
			9/17/2013 1:00	14	4.9
			9/17/2013 2:00	15	3.9
			9/17/2013 3:00	15	5.6
			9/17/2013 4:00	15	4.2
			9/17/2013 5:00	14	4.1
			9/17/2013 6:00	15	4.1
			9/17/2013 7:00	16	4.5
			9/17/2013 8:00	17	5.5
			9/17/2013 9:00	16	5
			9/17/2013 10:00	15	5.5
			9/17/2013 11:00	14	5.6
			9/17/2013 12:00	13	3.8
			9/17/2013 13:00	12	3.5
			9/17/2013 14:00	12	3.7
			9/17/2013 15:00	11	3.5
			9/17/2013 16:00	11	3.2
			9/17/2013 17:00	9.8	2.7
			9/17/2013 18:00	9.4	3.1
			9/17/2013 19:00	9.1	4.4
			9/17/2013 20:00	8.8	3.7
			9/17/2013 21:00	8.4	3.4
			9/17/2013 22:00	8.1	4.5
			9/17/2013 23:00	7.8	3.5
			9/18/2013 0:00	7.5	3.5
			9/18/2013 1:00	7.2	3.9
			9/18/2013 2:00	6.9	3.8
			9/18/2013 3:00	6.9	4.6
			9/18/2013 4:00	6.6	3.7
			9/18/2013 5:00	6.2	4.2
			9/18/2013 6:00	5.9	3.9
			9/18/2013 7:00	5.9	3.6
			9/18/2013 8:00	5.9	3.3
			9/18/2013 9:00	5.7	3
			9/18/2013 10:00	5.7	2.7
			9/18/2013 11:00	5.4	2.6
			9/18/2013 12:00	5.4	3.2
			9/18/2013 13:00	5.1	2.7
			9/18/2013 14:00	5.1	2.6
			9/18/2013 15:00	4.8	2.5
			9/18/2013 16:00	4.8	3.3
			9/18/2013 17:00	4.8	2.3
			9/18/2013 18:00	4.6	2.5
			9/18/2013 19:00	4.6	2.2
			9/18/2013 20:00	4.6	2.8
			9/18/2013 21:00	4.6	2.5
			9/18/2013 22:00	4.6	2.8
			9/18/2013 23:00	4.6	3.3
			9/19/2013 0:00	4.6	3
			9/19/2013 1:00	4.6	3.2
			9/19/2013 2:00	4.3	3.4
			9/19/2013 3:00	4.3	2.9
			9/19/2013 4:00	4.3	3.2
			9/19/2013 5:00	4.3	3.4
			9/19/2013 6:00	4.3	3.4
			9/19/2013 7:00	4.3	3.8
			9/19/2013 8:00	4.1	3.9
			9/19/2013 9:00	4.1	3.5
			9/19/2013 10:00	4.1	8
			9/19/2013 11:00	4.1	3.5
			9/19/2013 12:00	4.1	3.6
			9/19/2013 13:00	4.1	2.9
			9/19/2013 14:00	4.1	4.3
			9/19/2013 15:00	4.1	3.5
			9/19/2013 16:00	3.8	3.2
			9/19/2013 17:00	3.8	3.2
			9/19/2013 18:00	3.8	3.1
			9/19/2013 19:00	3.8	3
			9/19/2013 20:00	3.8	3
			9/19/2013 21:00	3.8	3.6
			9/19/2013 23:00	3.8	6.8
			9/20/2013 0:00	3.8	4
			9/20/2013 2:00	3.6	3.7
			9/20/2013 3:00	3.6	3.6
			9/20/2013 4:00	3.6	4.6
			9/20/2013 5:00	3.8	4.5
			9/20/2013 6:00	3.6	5.3
			9/20/2013 7:00	3.6	4.2
			9/20/2013 8:00	3.6	4
			9/20/2013 9:00	3.6	4.1
			9/20/2013 10:00	3.6	4.4
			9/20/2013 11:00	3.6	5.3
			9/20/2013 12:00	3.6	4.1
			9/20/2013 13:00	3.6	3.8
			9/20/2013 14:00	3.6	3.9
			9/20/2013 15:00	3.6	4
			9/20/2013 16:00	3.6	4.4
			9/20/2013 17:00	3.4	4.8
			9/20/2013 18:00	3.6	4.8
			9/20/2013 19:00	3.6	3.9
			9/20/2013 20:00	3.6	3.9
			9/20/2013 21:00	3.4	4
			9/20/2013 22:00	3.4	3.9
			9/20/2013 23:00	3.4	3.9
			9/21/2013 0:00	3.1	3.9
			9/21/2013 1:00	3.1	4.1
			9/21/2013 2:00	3.4	4
			9/21/2013 3:00	3.4	4.2
			9/21/2013 4:00	3.4	4.2
			9/21/2013 5:00	3.4	5.5
			9/21/2013 6:00	3.4	19
			9/21/2013 7:00	3.4	4.6
			9/21/2013 8:00	3.4	4.8
			9/21/2013 9:00	3.4	4.8
			9/21/2013 10:00	3.1	4.1
			9/21/2013 11:00	3.1	4
			9/21/2013 12:00	3.1	6.2
			9/21/2013 13:00	3.1	7.6
			9/21/2013 14:00	3.4	4.9
			9/21/2013 15:00	4.8	5.8
			9/21/2013 16:00	34	7.8
			9/21/2013 17:00	51	18
			9/21/2013 18:00	49	29
			9/21/2013 19:00	43	21
			9/21/2013 20:00	39	21
			9/21/2013 21:00	38	23
			9/21/2013 22:00	38	22
			9/21/2013 23:00	38	18
			9/22/2013 0:00	38	18
			9/22/2013 1:00	36	40
			9/22/2013 2:00	34	56
			9/22/2013 3:00	31	38
			9/22/2013 4:00	28	27
			9/22/2013 5:00	26	21
			9/22/2013 6:00	24	18
			9/22/2013 7:00	22	16
			9/22/2013 8:00	20	15
			9/22/2013 9:00	19	13
			9/22/2013 10:00	17	12
			9/22/2013 11:00	16	11
			9/22/2013 12:00	15	9.5
			9/22/2013 13:00	14	9.5
			9/22/2013 14:00	22	9.5
			9/22/2013 15:00	20	12
			9/22/2013 16:00	28	11
			9/22/2013 17:00	35	14
			9/22/2013 18:00	33	15
			9/22/2013 19:00	36	17
			9/22/2013 20:00	58	19
			9/22/2013 21:00	38	14
			9/22/2013 22:00	35	12
			9/22/2013 23:00	37	10
			9/23/2013 0:00	42	12
