# Supplementary material for: Storm-event-transport of urban-use pesticides to streams likely impairs invertebrate assemblages
Source: Environ Monit Assess. 2016 May 12;188:345. doi: 10.1007/s10661-016-5215-5 (PMC4869748; doi:10.1007/s10661-016-5215-5)
Supplement: Supplementary file 4 — Laboratory analytical method detection limits for sediment and water. (ODS 20 kb) [file 10661_2016_5215_MOESM4_ESM.ods]

## Sheet: Sheet1
Table SI 4. Laboratory analytical method detection limits for sediment and water.
Pesticide compound	Sediment MDL (µg/kg)		Pesticide compound	Water MDL (ng/L)
3,4-DCA	1.3		3,4-DCA	8.3
3,5-DCA	1.5		3,5-DCA	7.6
Alachlor	0.6		Alachlor	1.7
Allethrin	1.7		Allethrin	6.0
Atrazine	1.5		Atrazine	2.3
Azinphos methyl	1.7		Azoxystrobin	3.1
Azoxystrobin	0.9		Bifenthrin	4.7
Benefin	1.7		Boscalid	2.8
Bifenthrin	0.6		Butylate	1.8
Boscalid	1.2		Carbaryl	6.5
Butralin	1.6		Carbofuran	3.1
Butylate	1.3		Chlorothalonil	4.1
Captan	3.1		Chlorpyrifos	2.1
Carbaryl	1.2		Clomazone	2.5
Carbofuran	1.2		Cycloate	1.1
CDEPA	1.3		Cyfluthrin	5.2
Chlorothalonil	1.1		Cyhalothrin	2.0
Chlorpyrifos	0.9		Cypermethrin	5.6
Clomazone	2.0		Cyproconazole	4.7
Coumaphos	1.2		Cyprodinil	7.4
Cyahlofop-butyl	0.8		DCPA	2.0
Cycloate	0.8		DDD	4.1
Cyfluthrin	1.3		DDE	3.6
Cyhalothrin	0.7		DDT	4.0
Cypermethrin	1.2		Deltamethrin	3.5
Cyproconazole	1.0		Diazinon	0.9
Cyprodinil	1.7		Difenoconazole	10.5
DCPA	1.7		Dimethomorph	6.0
DDD	1.0		EPTC	1.5
DDE	1.0		Esfenvalerate	3.9
DDT	0.8		Ethalfluralin	3.0
Deltamethrin	1.3		Etofenprox	2.2
Desulfinyl amide fipronil	2.0		Famoxadone	2.5
Desulfinyl fipronil	1.8		Fenarimol	6.5
Diazinon	1.6		Fenbuconazole	5.2
Difenoconazole	1.0		Fenhexamide	7.6
Dimethomorph	1.5		Fenpropathrin	4.1
Dithiopyr	1.3		Fipronil	2.9
EPTC	0.8		Fipronil desulfinyl	1.6
Esfenvalerate	1.0		Fipronil sulfide	1.8
Ethalfluralin	1.2		Fipronil sulfone	3.5
Etofenprox	1.0		Fluazinam	4.4
Famoxadone	1.7		Fludioxinil	7.3
Fenarimol	1.4		Fluoxastrobin	5.1
Fenbuconazole	1.8		Flusilazole	4.5
Fenhexamide	2.5		Flutriafol	4.2
Fenpropathrin	1.0		Hexazinone	8.4
Fenpyroximate	1.9		Imazalil	10.5
Fenthion	2.0		Iprodione	4.4
Fipronil	1.6		Kresoxim-methyl	4.0
Fipronil sulfide	1.5		Malathion	3.7
Fipronil sulfone	1.0		Malathion-oxon	5.0
Fluazinam	2.1		Metconazole	5.2
Fludioxinil	2.5		Methidathion	7.2
Flufenacet	1.0		Methoprene	6.4
Flumetralin	1.2		Methylparathion	3.4
Fluoxastrobin	1.2		Metolachlor	1.5
Flusilazole	2.2		Molinate	3.2
Flutolanil	2.1		Myclobutanil	6.0
Flutriafol	1.1		Napropamide	8.2
Hexazinone	0.9		Oxyfluorfen	3.1
Imazalil	1.8		Pebulate	2.3
Indoxacarb	2.4		Pendimethalin	2.3
Iprodione	0.9		Pentachloroanisole (PCA)	4.7
Kresoxim-methyl	0.5		Pentachloronitrobenzene (PCNB)	3.1
Malathion	1.0		Permethrin	3.4
Metalaxyl	1.9		Phenothrin	5.1
Metconazole	1.2		Phosmet	4.4
Methidathion	1.8		Piperonyl butoxide	2.3
Methoprene	1.6		Prometon	2.5
Methyl parathion	1.1		Prometryn	1.8
Metolachlor	0.7		Propanil	10.1
Molinate	1.0		Propiconazole	5.0
Myclobutanil	1.7		Propyzamide	5.0
Napropamide	0.9		Pyraclostrobin	2.9
Novaluron	1.1		Pyrimethanil	4.1
Oxydiazon	1.4		Resmethrin	5.7
Oxyfluorfen	1.9		Simazine	5.0
Pebulate	0.9		Tebuconazole	3.7
Pendimethalin	0.8		Tefluthrin	4.2
Pentachloroanisole (PCA)	1.1		Tetraconazole	5.6
Pentachloronitrobenzene (PCNB)	1.1		Tetramethrin	2.9
Permethrin	0.9		t-Fluvalinatet-Fluvalinatet-Fluvalinate	5.3
Phenothrin	0.9		Thiobencarb	1.9
Phosmet	0.9		Triadimefon	8.9
Piperonyl butoxide	1.2		Triadimenol	8.0
Prodiamine	1.4		Trifloxystrobin	4.7
Prometon	2.7		Triflumizole	6.1
Prometryn	1.3		Trifluralin	2.1
Propanil	2.2		Triticonazole	6.9
Propargite	2.2		Zoxamide	3.5
Propiconazole	1.1
Propyzamide	1.5
Pyraclostrobin	1.1
Pyridaben	1.2
Pyrimethanil	1.1
Resmethrin	1.3
Simazine	1.3
Tebuconazole	1.2
Tebupirfimfos OA	2.0
Tebupirimfos	1.5
Tefluthrin	0.7
Tetraconazole	1.1
Tetradifon	2.0
Tetramethrin	0.9
t-Fluvalinatet-Fluvalinate	1.2
Thiazopyr	1.9
Thiobencarb	0.6
Triadimefon	1.5
Triadimenol	1.5
Triallate	1.4
Tribufos	2.2
Trifloxystrobin	1.0
Triflumizole	1.1
Trifluralin	0.9
Triticonazole	1.8
Vinclozolin	1.2
Zoxamide	1.1
