# Supplementary material for: Storm-event-transport of urban-use pesticides to streams likely impairs invertebrate assemblages
Source: Environ Monit Assess. 2016 May 12;188:345. doi: 10.1007/s10661-016-5215-5 (PMC4869748; doi:10.1007/s10661-016-5215-5)
Supplement: Supplementary file 5 — Quality-assurance results for field and lab blank samples for dissolved and suspended sediment fractions in stormwater and bed sediment. (ODS 20 kb) [file 10661_2016_5215_MOESM5_ESM.ods]

## Sheet: Sheet1
Table SI 5. Quality-assurance results for field and lab blank samples for dissolved and suspended sediment fractions in stormwater and bed sediment.
[No pestides were detected in any blanks. Abbreviations: nd, not detected; --, not analyzed.]
	Percent Recovery
Pesticide compound	Dissolved pesticides	Suspended sediment-associated pesticides	Bed sediment-associated pesticides
Surrogate Spikes
13C-Atrazine	83.1	97	--	--
d-Trifluralin	--	--	77	84
13C-p,p'-DDE	--	--	103	110
13C-cis-Permethrin	--	--	104	103
Compounds Analyzed
3,4-DCA	nd	nd	nd	nd
3,5-DCA	nd	nd	nd	nd
Alachlor	nd	nd	nd	nd
Allethrin	nd	nd	nd	nd
Atrazine	nd	nd	nd	nd
Azinphos Methyl	--	--	nd	nd
Azoxystrobin	nd	nd	nd	nd
Benfluralin (Benefin)	--	--	nd	nd
Bifenthrin	nd	nd	nd	nd
Boscalid	nd	nd	nd	nd
Butralin	--	--	nd	nd
Butylate	nd	nd	nd	nd
Captan	--	--	nd	nd
Carbaryl	nd	nd	nd	nd
Carbofuran	nd	nd	nd	nd
CDEPA	--	--	nd	nd
Chlorothalonil	nd	nd	nd	nd
Chlorpyrifos	nd	nd	nd	nd
Clomazone	nd	nd	nd	nd
Coumaphos	--	--	nd	nd
Cycloate	nd	nd	nd	nd
Cyfluthrin	nd	nd	nd	nd
Cyhalofop-butyl	--	--	nd	nd
Cyhalothrin	nd	nd	nd	nd
Cypermethrin	nd	nd	nd	nd
Cyproconazole	nd	nd	nd	nd
Cyprodinil	nd	nd	nd	nd
DCPA	nd	nd	nd	nd
DDD	nd	nd	nd	nd
DDE	nd	nd	nd	nd
DDT	nd	nd	nd	nd
Deltamethrin	nd	nd	nd	nd
Diazinon	nd	nd	nd	nd
Difenconazole	nd	nd	nd	nd
Dimethomorph	nd	nd	nd	nd
Dithiopyr	--	--	nd	nd
EPTC	nd	nd	nd	nd
Esfenvalerate	nd	nd	nd	nd
Ethalfluralin	nd	nd	nd	nd
Etofenprox	nd	nd	nd	nd
Famoxadone	nd	nd	nd	nd
Fenarimol	nd	nd	nd	nd
Fenbuconazole	nd	nd	nd	nd
Fenhexamide	nd	nd	nd	nd
Fenpropathrin	nd	nd	nd	nd
Fenpyroximate	--	--	nd	nd
Fenthion	--	--	nd	nd
Fipronil	nd	nd	nd	nd
Fipronil Desulfinyl	nd	nd	nd	nd
Fipronil Desulfinyl Amide	--	--	nd	nd
Fipronil Sulfide	nd	nd	nd	nd
Fipronil Sulfone	nd	nd	nd	nd
Fluazinam	nd	nd	nd	nd
Fludioxinil	nd	nd	nd	nd
Flufenacet	--	--	nd	nd
Flumethralin	--	--	nd	nd
Fluoxastrobin	nd	nd	nd	nd
Flusilazole	nd	nd	nd	nd
Flutolanil	--	--	nd	nd
Flutriafol	nd	nd	nd	nd
Hexazinone	nd	nd	nd	nd
Imazalil	nd	nd	nd	nd
Indoxacarb	--	--	nd	nd
Iprodione	nd	nd	nd	nd
Kresoxim-methyl	nd	nd	nd	nd
Malathion	nd	nd	nd	nd
Malathion Oxon	nd	nd	--	--
Metalaxyl	--	--	nd	nd
Metconazole	nd	nd	nd	nd
Methidathion	nd	nd	nd	nd
Methoprene	nd	nd	nd	nd
Methyl Parathion	nd	nd	nd	nd
Metolachlor	nd	nd	nd	nd
Molinate	nd	nd	nd	nd
Myclobutanil	nd	nd	nd	nd
Napropamide	nd	nd	nd	nd
Novaluron	--	--	nd	nd
Oxydiazon	--	--	nd	nd
Oxyfluorfen	nd	nd	nd	nd
PCA	--	--	nd	nd
PCNB	--	--	nd	nd
Pebulate	nd	nd	nd	nd
Pendimethalin	nd	nd	nd	nd
Pentachloroanisole (PCA)	nd	nd	--	--
Pentachloronitrobenzene (PCNB)	nd	nd	--	--
Permethrin	nd	nd	nd	nd
Phenothrin	nd	nd	nd	nd
Phosmet	nd	nd	nd	nd
Piperonyl butoxide	nd	nd	--	--
Piperonyl Butoxide	--	--	nd	nd
Prodiamine	--	--	nd	nd
Prometon	nd	nd	nd	nd
Prometryn	nd	nd	nd	nd
Propanil	nd	nd	nd	nd
Propargite	--	--	nd	nd
Propiconazole	nd	nd	nd	nd
Propyzamide	nd	nd	nd	nd
Pyraclostrobin	nd	nd	nd	nd
Pyridaben	--	--	nd	nd
Pyrimethanil	nd	nd	nd	nd
Resmethrin	nd	nd	nd	nd
Simazine	nd	nd	nd	nd
tau-Fluvalinate tau-Fluvalinate	nd	nd	nd	nd
Tebuconazole	nd	nd	nd	nd
Tebupirimfos	--	--	nd	nd
Tebupirimfos OA	--	--	nd	nd
Tefluthrin	nd	nd	nd	nd
Tetraconazole	nd	nd	nd	nd
Tetradifon	--	--	nd	nd
Tetramethrin	nd	nd	nd	nd
Thiazopyr	--	--	nd	nd
Thiobencarb	nd	nd	nd	nd
Triadimefon	nd	nd	nd	nd
Triadimenol	nd	nd	nd	nd
Triallate	--	--	nd	nd
Tribufos	--	--	nd	nd
Trifloxystrobin	nd	nd	nd	nd
Triflumizole	nd	nd	nd	nd
Trifluralin	nd	nd	nd	nd
Triticonazole	nd	nd	nd	nd
Vinclozolin	--	--	nd	nd
Zoxamide	nd	nd	nd	nd
