# Supplementary material for: Storm-event-transport of urban-use pesticides to streams likely impairs invertebrate assemblages
Source: Environ Monit Assess. 2016 May 12;188:345. doi: 10.1007/s10661-016-5215-5 (PMC4869748; doi:10.1007/s10661-016-5215-5)
Supplement: Supplementary file 6 — Quality-assurance results for three replicate sample pairs. (ODS 19 kb) [file 10661_2016_5215_MOESM6_ESM.ods]

## Sheet: Sheet1
Table SI 6. Quality-assurance results for three replicate sample pairs.
[Abbreviations: --, not detected; D, pesticide degradate; F, fungicide; H, herbicide; I, insecticide]
					Percent relative difference
Pesticide compound (type)	Phase	Concentration	Replicate 1	Replicate 2
Site: Stormwater outfall to Lost Dog Creek1
Bifenthrin (I)	Pesticides dissolved in water	nanograms per liter	8.8	8.8	0.8
Boscalid (F)			6.6	6.4	3.1
Carbaryl (I)			27.4	25.8	6.0
Esfenvalerate			3.7	3.3	13.6
Fipronil (I)			44.7	43.9	1.9
Fipronil Sulfide (D)			5.3	5.1	4.2
Bifenthrin (I)	Suspended sediment-associated pesticides	nanograms per liter	31.6	35.0	10.3
Iprodione (F)			23.2	25.5	9.6
Kresoxim-methyl (F)			6.8	7.9	14.4
Zoxamide (F)			16.3	18.2	10.7
Site: Trillium Creek, West Linn2
Bifenthrin (I)	Streambed sediment-associated pesticides	micrograms per kilogram (nanograms per gram)	2.5	2.9	17.8
Dithiopyr (H)			1.0	1.1	7.1
Cypermethrin (I)			27.8	30.4	8.8
DDE (D)			1.1	0.9	19.2
Site: Kellogg Creek, Milwaukie1
Bifenthrin (I)	Streambed sediment-associated pesticides	micrograms per kilogram (nanograms per gram)	3.1	3.0	3.6
Metalaxyl (F)			nd	23.0	--
Oxyfluorfen (H)			67.9	nd	--
DDE (D)			1.2	1.2	5.3
1 Replicate samples were collected sequentially and reflect variation in stream conditions and laboaratory quantification.
2 Replicate samples were split in the laboratory; differences reflect variation in laboaratory quantification.
