# Supplementary material for: Storm-event-transport of urban-use pesticides to streams likely impairs invertebrate assemblages
Source: Environ Monit Assess. 2016 May 12;188:345. doi: 10.1007/s10661-016-5215-5 (PMC4869748; doi:10.1007/s10661-016-5215-5)
Supplement: Supplementary file 7 — Quality-assurance results showing percent recoveries for matrix-spiked samples. (ODS 25 kb) [file 10661_2016_5215_MOESM7_ESM.ods]

## Sheet: Sheet1
Table SI 7. Quality-assurance results showing percent recoveries for matrix-spiked samples.
	Dissolved pesticides	Suspended sediment-associated pesticides	Bed sediment-associated pesticides	Bed sediment-associated pesticides
	Sieben Creek @ Hwy 212	Sieben Creek @ Hwy 212	Rock Creek @ mouth	Sieben Creek @ Hwy 212
Pesticide or spike compound	9/5/2013	9/5/2013	9/5/2013	9/5/2013
Surrogate spike percent recovery
13C-Atrazine surrogate	82	--	--	--
13C-cis-Permethrin surrogate	--	108	111	110
13C-p,p'-DDE	--	--	113	104
d-Trifluralin surrogate	--	--	100	85
Spiked compound percent recovery
3,4-DCA	85	85	76	77
3,5-DCA	84	78	72	84
Alachlor	101	89	92	78
Allethrin	92	98	83	76
Atrazine	81	72	78	76
Azinphos methyl	--	--	104	94
Azoxystrobin	91	90	73	73
Benfluralin (Benefin)	--	--	83	71
Bifenthrin	97	102	93	82
Boscalid	94	101	96	77
Butralin	--	--	99	78
Butylate	81	79	74	77
Captan	--	--	99	106
Carbaryl	100	100	94	88
Carbofuran	94	85	93	86
CDEPA	--	--	86	74
Chlorothalonil	85	80	72	72
Chlorpyrifos	96	100	--	--
Clomazone	83	83	111	85
Coumaphos	--	--	85	82
Cycloate	104	85	107	104
Cyfluthrin	91	101	75	88
Cyhalofop-butyl	--	--	92	79
Cyhalothrin	85	99	95	80
Cypermethrin	93	97	81	92
Cyproconazole	88	81	83	82
Cyprodinil	87	91	73	80
DCPA	89	87	81	78
Deltamethrin	92	97	90	75
Diazinon	93	81	70	70
Difenconazole	94	96	89	77
Dimethomorph	88	92	86	72
Dithiopyr	--	--	84	71
EPTC	81	74	74	76
Esfenvalerate	88	94	100	83
Ethalfluralin	100	97	82	73
Etofenprox	95	93	97	80
Famoxadone	96	96	73	103
Fenarimol	101	91	73	86
Fenbuconazole	98	99	76	76
Fenhexamide	98	91	79	87
Fenpropathrin	82	106	95	79
Fenpyroximate	--	--	89	92
Fenthion	--	--	92	111
Fipronil	101	98	107	92
Fipronil desulfinyl	89	83	82	70
Fipronil desulfinyl amide	--	--	85	76
Fipronil sulfide	97	103	83	76
Fipronil sulfone	96	87	91	75
Fluazinam	76	91	78	91
Fludioxinil	75	84	88	76
Flufenacet	--	--	110	94
Flumethralin	--	--	105	89
Fluoxastrobin	83	109	85	109
Flusilazole	90	91	84	77
Flutolanil	--	--	76	82
Flutriafol	79	98	107	102
Hexazinone	97	85	76	76
Imazalil	81	76	76	111
Indoxacarb	--	--	70	82
Iprodione	94	98	83	79
Kresoxim-methyl	101	98	97	87
Malathion	89	103	108	96
Malathion oxon	99	91	--	--
Metalaxyl	--	--	81	87
Metconazole	92	96	114	121
Methidathion	98	96	96	78
Methoprene	90	94	87	81
Methyl parathion	115	109	117	85
Metolachlor	85	92	91	89
Molinate	95	79	71	71
Myclobutanil	82	95	111	107
Napropamide	105	98	83	88
Novaluron	--	--	72	73
Oxydiazon	--	--	96	81
Oxyfluorfen	105	108	108	91
DDD	84	97	105	83
DDE	80	100	92	73
DDT	101	105	100	76
PCA	--	--	71	74
PCNB	--	--	71	79
Pebulate	88	78	73	71
Pendimethalin	91	117	101	87
Pentachloroanisole (PCA)	83	92	--	--
Pentachloronitrobenzene (PCNB)	78	82	--	--
Permethrin	97	95	106	82
Phenothrin	93	102	95	95
Phosmet	86	90	91	79
Piperonyl butoxide	97	95	81	88
Prodiamine	--	--	106	82
Prometon	79	77	71	73
Prometryn	82	82	70	70
Propanil	85	90	96	75
Propargite	--	--	116	118
Propiconazole	92	99	87	89
Propyzamide	82	93	83	71
Pyraclostrobin	88	85	92	85
Pyridaben	--	--	99	109
Pyrimethanil	79	90	75	81
Resmethrin	90	86	74	77
Simazine	85	86	77	82
tau-Fluvalinate tau-Fluvalinate	90	94	97	95
Tebuconazole	86	100	98	86
Tebupirimfos	--	--	81	79
Tebupirimfos OA	--	--	75	71
Tefluthrin	85	92	84	71
Tetraconazole	80	86	71	75
Tetradifon	--	--	92	102
Tetramethrin	83	78	83	74
Thiazopyr	--	--	74	72
Thiobencarb	97	86	77	71
Triadimefon	86	78	73	73
Triadimenol	78	74	73	71
Triallate	--	--	74	76
Tribufos	--	--	109	116
Trifloxystrobin	82	98	77	72
Triflumizole	85	91	74	80
Trifluralin	92	97	82	74
Triticonazole	104	89	86	85
Vinclozolin	--	--	72	71
Zoxamide	87	97	90	88
Minimum recovery	75	72	70	70
Maximum recovery	115	117	117	121
