# Supplementary material for: Storm-event-transport of urban-use pesticides to streams likely impairs invertebrate assemblages
Source: Environ Monit Assess. 2016 May 12;188:345. doi: 10.1007/s10661-016-5215-5 (PMC4869748; doi:10.1007/s10661-016-5215-5)
Supplement: Supplementary file 8 — Percent recoveries for surrogate spike samples for dissolved and suspended sediment associated pesticides. (ODS 20 kb) [file 10661_2016_5215_MOESM8_ESM.ods]

## Sheet: Sheet1
Table SI 8. Percent recoveries for surrogate spike samples for dissolved and suspended sediment associated pesticides.
[Abbreviations: nd, no data; %, percent][Abbreviations: nd, no data; %, percent]
	Sample Matrix Type
	Dissolved in Water	Suspended Sediment
	Percent Recovery for Surrogate Spike Samples 1Percent Recovery for Surrogate Spike Samples 1
Site	13C-Atrazine13C-Atrazine	13C cis-Permethrin13C cis-Permethrin
Ball Creek @ Kruse Oaks Blvd, OR	84%	102%
Boeckmann Creek (downstream), OR	112%	105%
Boeckmann Creek (upstream), OR	96%	83%
Carli Creek upstream from mouth, OR	103%	90%
Coffee Creek, OR	99%	104%
Deep Creek, OR	109%	100%
Kellog Creek, OR	105%	102%
Kellog Creek, Outfall, OR	2 59.5%2 59.5%	86%
Lost Dog Creek	103%	102%
Minthorn Creek, OR	98%	93%
Outfall to Boeckmann Creek, OR	100%	92%
Outfall to Lost Dog Creek, OR	106%	93%
Outfall to Rose Creek tributary, OR	91%	100%
Outfall to Tanner Creek, OR	108%	92%
Rock Creek near mouth 14211005, OR	107%	100%
Sieben Creek @ Hwy 212, OR	97%	76%
Singer Creek	89%	107%
Tanner Creek, OR	109%	88%
Tributary to Singer Creek, OR	109%	88%
Trillium Creek, OR	84%	95%
Blank	nd	97%
Minimum recovery	84%	76%
Maximum recovery	112%	107%
Average recovery	100%	95%
1 Surrogate spike compounds (13C-Atrazine, for water, or 13C cis-Permethrin for sediment) are added to each sample to gage recovery during analysis.
2 The 14C-atrazine recovery for the spiked sample from the Kellogg Creek outfall was below the QA criteria of 70 percent (see Methods section).
