# Supplementary material for: Storm-event-transport of urban-use pesticides to streams likely impairs invertebrate assemblages
Source: Environ Monit Assess. 2016 May 12;188:345. doi: 10.1007/s10661-016-5215-5 (PMC4869748; doi:10.1007/s10661-016-5215-5)
Supplement: Supplementary file 9 — Potential uses of pesticides detected and example products. (ODS 18 kb) [file 10661_2016_5215_MOESM9_ESM.ods]

## Sheet: Sheet1
Table SI 9. Potential uses of pesticides detected and example products.
Pesticide or degradate	Type		Use	Example products1Example products1Example products1
Azoxystrobin	Fungicide		Used on lawns, golf course turf, and some crops (strawberries)	Heritage, Amistar
Bifenthrin	Insecticide		Broad-spectrum insecticide used on a wide range of insect and mite pests for structural pest control, on lawns, golf course turf, ornamentals, Christmas trees	Bifenthrine, Capture, Talstar, Brigade, FMC 54800, OMS3024, Torant (with Clofentezine), and Zipak (with Amitraz), Flowable, FMC 54800, OMS3024
Boscalid	Fungicide		Wide range of vegetable and fruit crops (strawberries), golf course turfs	Emerald, Endura, Pristine
Carbaryl	Insecticide		Wide residential use on lawns, gardens, pets, and commerical landscaping; agricultural use on nursery crops, strawberries, blueberries, and other crops; golf course turfs	Sevin, Savit, Carbamine, Denapon, Arylam
Cyfluthrin	Insecticide		Wide range of uses including landscaping maintenance, ornamentals, and structural pest control, golf courses, nurseries	Aztec, Baythroid, Baythroid H, Attatox, Contur, Laser, Responsar, Solfac, Tempo
Cypermethrin	Insecticide		Used to treat cockroaches, fleas, and termites in homes and buildings, and on some food crops (lettuce)
DCPA	Herbicide		Pre-emergent herbicide used on annual grasses and broadleaves; 20% for home/garden use	Dacthal, DAC 893, Dachthalor
DDD	Degradate		DDT degradate	--
DDE	Degradate		DDT degradate	--
Dithiopyr	Herbicide		Early post emergent herbicide	Alligare, Confront, Dimension
Esfenvalerate	Insecticide		Wide range of vegetable, tree fruit, and nut crops	Asana XL, Halmark, Sumi-alfa
Fenbuconazole	Fungicide		Control of powdery mildew and other diseases on various fruit and nut crops	Enable, Indar
Fenpyroximate	Insecticide		Control of mites in apple and pear orchards
Fipronil	Insecticide		Broad-spectrum insecticide used for structural/indoor pest control, agriculture, commercial/golf course turf	Regent
Fipronil desulfinyl	Degradate		--	--
Fipronil sulfide	Degradate		--	--
Flusilazole	Fungicide		Used for control of apple scab and powdery mildew	Nustar, Olymp
Iprodione	FungicideFungicide		Used on lawns/ornamentals, golf course turf, fruits (strawberries), vegetables, stone fruits	Glycophen(e), Rovral, Promidione, Rop 500, Proturf, Foundation
Kresoxim-methyl	Fungicide		Used to control powdery mildew on a variety of greenhouse ornamentals	Sovran, BAS 490, Cygnus
Malathion	Insecticide		Widely used on residential landscaping, public recreation areas, for mosquito control, and a various agricultural crops	Cythion, malathion, Calmathion, Carbethoxy malathion
Malathion-oxon	Degradate		--	--
Metalaxyl	Fungicide		A systemic benzenoid fungicide used in mixtures as a foliar spray, as a soil treatment for control of soil borne pathogens, and as a seed treatment to control downy mildews. Commonly used on conifers and turf.	Apron, Delta-Coat AD, Ridomil, and Subdue 2E
Methoprene	Insecticide		Juvenile growth hormone inhibits..
Metolachlor	Herbicide		Widely used on lawns and turf, ornamentals, food and nonfood crops	Dual, Pennan, tBicep, Milocep,
Oxyfluorfen	Herbicide		Used on landscaping and a wide variety of fruit, vegetable, and nut crops	Goal, Koltar and RH-2915
Pendimethalin	Herbicide		Widely used in on lawns and ornamental plants, golf course turf, right-of-ways, and some crops (Christmas trees)	Prowl, Pendulum, Stomp, Halts, PRE-M, Stealth Prowl, Pendulum, Stomp, Halts, PRE-M, Stealth
Pentachloroanisole	Degradate		Degradate of pentachlorophenol
Piperonyl butoxide	Synergist		Registered for use to increase effect of pyrethroids in agricultural, residential, commercial, industrial, and public health settings	--
Prodiamine	Herbicide		Preemergent herbicide used to control crab grass and other weeds on turf and beds
Propiconazole	Fungicide		Targets fungi, bacteria, and viruses that affect plants, use on turfs and grass grown for seed	Banner MAXX, Spectator, Tilt, Propimax, Bumper, Benit, Desmel, Orbit, Radar, Fidis, Alamo, Spire, Practis, Mantis, Restore, Taspa, Juno, Novel
Simazine	Herbicide		Selective triazine herbicide used to control broad-leaved weeds and annual grasses in field, berry fruit, nuts, vegetable and ornamental crops, turfgrass, orchards, and vineyards	Aquazine, Princep
Trifluralin	Herbicide		Used control broadleaf weeds on grass, shrubs, flowers, and fruit and vegetable crops	Crisalin, Elancolan, Flurene SE, Ipersan, L-36352, M.T.F., Su Seguro Carpidor, TR-10, Trefanocide, Treficon, Treflan, Tri-4, Trifluralina 600, Triflurex Trim, and Trust
Zoxamide	Fungicide		Used to control Oomycete fungi on potatoes, vines (especially downy mildew), and vegetables	Zoxium 80W
1 Use of trade names is for descriptive purposes and does not imply endorsement by the U.S. Government.
