# Supplementary material for: Storm-event-transport of urban-use pesticides to streams likely impairs invertebrate assemblages
Source: Environ Monit Assess. 2016 May 12;188:345. doi: 10.1007/s10661-016-5215-5 (PMC4869748; doi:10.1007/s10661-016-5215-5)
Supplement: Supplementary file 10 — Properties of pesticides detected. (ODS 21 kb) [file 10661_2016_5215_MOESM10_ESM.ods]

## Sheet: Sheet1
Table SI 10. Properties of detected pesticides.
[Chemical properties from Norman and others (2012). Pestcide type: D, degradate; F, fungicide; H, herbicide; I, insecticide; S, synergist; NA, not available; NE, not evaluated.]
	Pesticide Properties
Pesticide (type)	Chemical class	Water solubility, 25 degrees C (mg/L)	log Koc (mL/g)	Soil half-life value (days)
Azoxystrobin (F)	Strobilurin	6	2.6	70
Bifenthrin (I)	Pyrethroid	0.0001	5.4	26 c26 c
Boscalid (F)	Pyridine-carboxamide	4.6 a4.6 a	2.9	200
Carbaryl (I)	Carbamate	120	2.4	16
Cyfluthrin (I)	Pyrethroid	0.003	4.5	33
Cypermethrin (I)	Pyrethroid	0.004	2.6	60
DCPA (H)	Chlorobenzoic acid Chlorobenzoic acid	0.5	3.7	33
Dithiopyr (H)	Pyridinecarboxylic acid	1.4	--	NE
Esfenvalerate (I)	Pyrethroid	0.0002	3.7	44
Fenbuconazole (F)	Triazole	0.2	3.6	60
Fenpyroximate (I)	Phenoxypyrazole	0.0146	4.7	49
Fipronil (I)	Phenyl pyrazole	1.9	2.8	142
Fipronil desulfinyl (D)	degradate	--	--	--
Fipronil sulfide (D)	degradate	0.54	3.6	229
Flusilazole (F)	Triazole	41.9 a	--	NE
Iprodione (F)	Dicarboximide	13.9	2.8	84
Kresoxim-methyl (F)	Strobilurin	2	2.5	16
Malathion (I)	Organophosphate	145	3.3	0.18
Malathion-oxon (D)	degradate	7,500	1.2	NA
Metalaxyl (F)	Benzenoid	8,400	1.7	42
Methoprene (I)	juvenile hormone mimic	1.4	--	NE
Metolachlor (H)	Chloroacetamide	430	2.3	90
Oxyfluorfen (H)	Diphenyl ether	0.116	5.0	35
p,p'-DDD (D)	Organochlorine	0.05	--	NE
p,p'-DDE (D)	Organochlorine	0.04	--	NE
Pendimethalin (H)	Dinitroaniline	0.275	4.1	90
Pentachloroanisole (D)	degradate	NA	--	NE
Piperonyl butoxide (S)	synergist	14.3	4.9	13
Prodiamine (H)	2,6-Dinitroaniline	0.013	--	NE
Propiconazole (F)	Triazole	100 b	2.8	214
Simazine (H)	Triazine	5	2.1	60
Trifluralin (H)	Dinitroaniline	0.5	4.1	181
Zoxamide (F)	Bezamide	0.681 a	3.1	60
a Water solubility at 20 degrees Celsius
b Water solubility at 22 degrees Celsius
c Half lives >1 year have been reported (Weston et al. 2011; Saran and Kamble 2008; Gan et al. 2005b).
