# Supplementary material for: Storm-event-transport of urban-use pesticides to streams likely impairs invertebrate assemblages
Source: Environ Monit Assess. 2016 May 12;188:345. doi: 10.1007/s10661-016-5215-5 (PMC4869748; doi:10.1007/s10661-016-5215-5)
Supplement: Supplementary file 11 — Dissolved pesticide concentrations in stormwater runoff samples, September 2013. (ODS 22 kb) [file 10661_2016_5215_MOESM11_ESM.ods]

## Sheet: Sheet1
Table SI 11. Dissolved pesticide concentrations in stormwater runoff samples, September 2013.
[Pesticide concentrations in nanograms per liter, ng/L, or parts-per-trillion. Shaded cells represent non-detections. Abbreviations: --, not detected; D, pesticide degradate; F, fungicide; H, herbicide; I, insecticide; S, synergist]
			Clackamas					Lake Oswego			Milwaukie			Oregon City			West Linn			Wilsonville
			Carli Creek	Deep Creek	Rock Creek	Outfall to Rose Creek tributary	Sieben Creek	Ball Creek	Outfall to Lost Dog Creek	Lost Dog Creek	Outfall to Kellogg Creek	Kellogg Creek	Minthorne Spring Creek	Coffee Creek	Singer Creek	Singer Creek trib	Outfall to Tanner C	Tanner Creek	Trillium Creek	Upper Boeck-man Creek	Outfall to detention pond	Boeck-man Creek
			9/5/2013	9/6/2013	9/6/2013	9/5/2013	9/5/2013	9/5/2013	9/5/2013	9/5/2013	9/5/2013	9/5/2013	9/5/2013	9/5/2013	9/22/2013	9/5/2013	9/5/2013	9/5/2013	9/5/2013	9/5/2013	9/5/2013	9/5/2013
			18:00	8:15	7:50	17:30	18:29	19:10	18:30	18:40	19:05	18:50	18:30	18:25	23:55	18:53	17:25	17:35	19:25	18:00	17:20	17:40
Total Number of Detections	Maximum Concen-tration	Pesticide (type)	Pesticide concentration in nanograms per liter (ng/L)
13	127	Fipronil (I)			12		10	19	59	16	6.1	11	6.4	7		20	30	127	12
13	72	Metolachlor					7	10			6.0	7.2	5.4	14	45		13	9.1	7.8	22	72	11
6	135	Carbaryl (I)					66		50	15							13	135	9.4
3	12	Bifenthrin (I)							12								5.3	6.1
3	215	Propiconazole (F)	215	83								57
2	9.4	Fipronil sulfide (D)							9.4								3.5
2	40	Iprodione (F)		27																	40
1	11	Fipronil desulfinyl (D)									11
1	22	Zoxamide (F)			22
1	63	Azoxystrobin (F)		63
1	8.6	Boscalid (F)							8.6
1	10	DCPA (H)	10
1	6.2	Esfenvalerate (I)							6.2
1	7.2	Fenbuconazole (F)							7.2
1	6.3	Flusilazole (F)							6.3
1	457	Malathion (I)													457
1	47	Malathion-oxon (D)													47
1	18	Piperonyl butoxide (S)							18
1	108	Simazine (H)																	108
54	Total number of detections		2	3	2	0	3	2	9	2	3	3	2	2	3	1	5	4	4	1	2	1
	Total concentration		225	173	33	0	84	29	177	30	23	74	12	20	549	20	65	277	137	22	112	11
