# Supplementary material for: Storm-event-transport of urban-use pesticides to streams likely impairs invertebrate assemblages
Source: Environ Monit Assess. 2016 May 12;188:345. doi: 10.1007/s10661-016-5215-5 (PMC4869748; doi:10.1007/s10661-016-5215-5)
Supplement: Supplementary file 12 — Suspended-sediment associated pesticide concentrations in stormwater runoff samples. (ODS 21 kb) [file 10661_2016_5215_MOESM12_ESM.ods]

## Sheet: Sheet1
Table SI 12. Suspended-sediment pesticide concentrations in stormwater runoff.
[Suspended sediment associated pesticide concentrations reported on a mass per unit sediment mass basis in micrograms per kilogram (ug/kg), and based on concentration in nanograms per liter (ng/L). Shaded cells represent non-detections. Abbreviations: --, not detected; D, pesticide degradate; F, fungicide; H, herbicide I; insecticide]
			Clackamas					Lake Oswego			Milwaukie			Oregon City			West Linn			Wilsonville
			Carli Creek	Outfall to Rose Creek tributary	Sieben Creek	Deep Creek	Rock Creek	Ball Creek	Outfall to Lost Dog C	Lost Dog Creek	Outfall to Kellogg Creek	Kellogg Creek	Minthorne Spring Creek	Coffee Creek	Singer Creek	Singer Creek trib	Outfall to Tanner C	Tanner Creek	Trillium Creek	Upper Boeckman Creek	Outfall to detention pond	Boeckman Creek
			9/5/2013	9/5/2013	9/5/2013	9/6/2013	9/6/2013	9/5/2013	9/5/2013	9/5/2013	9/5/2013	9/5/2013	9/5/2013	9/5/2013	9/22/2013	9/5/2013	9/5/2013	9/5/2013	9/5/2013	9/5/2013	9/5/2013	9/5/2013
			18:00	17:30	18:29	8:15	7:50	19:10	18:30	18:40	19:05	18:50	18:30	18:25	23:55	18:53	17:25	17:35	19:25	18:00	17:20	17:40
			0.1025	0.0948	0.5453	0.1382	0.0329	0.0887	0.0982	0.0821	0.0061	0.0783	0.3272	0.1889	0.2469	0.0303	0.0683	0.1345	0.154	1.4008	0.1371	0.0297
			0.98	0.91	1	1	0.974	1	0.963	0.97	0.99	1.03	0.965	0.943	1	0.979	1.006	0.99	0.948	0.79	0.9	0.92
Total Number of Detections	Maximum Concen-tration	Pesticide (type)	Pesticide concentration in suspended sediment, in micrograms per kilogram (µg/kg)
15	1,697	Bifenthrin (I)	218	304	72	159	0	235	240	284	0	277	70	114	0	0	1,697	672	146	17	190	0
3	20	p,p'-DDE (D)	0	0	7.4	20	0	0	0	13	0	0	0	0	0	0	0	0	0	0	0	0
3	279	Pendimethalin (H)	0	0	46	279	0	0	0	0	0	0	0	0	0	0	0	0	0	20	0	0
3	187	Zoxamide (F)	0	0	25	0	0	0	91	0	0	0	0	0	0	0	0	0	0	0	187	0
3	76	Kresoxim-methyl (F)	0	0	15	0	0	0	58	0	0	0	0	0	0	0	0	0	0	0	76	0
2	145	Iprodione (F)	0	0	39	0	0	0	145	0	0	0	0	0	0	0	0	0	0	0	0	0
1	9.4	p,p'-DDD (D)	0	0	9.4	0	0	0	0	0	0	0	0	0	0	0	0	0	0	0	0	0
		Total number of detections	1	1	7	3	0	1	4	2	0	1	1	1	0	0	1	1	1	2	3	0
Pesticide concentration in water
Units: ng/L (Converted by multiplying the above pesticide concentrations by sediment mass divided by the sample volume)
Total Number of Detections	Maximum Concen-tration	Pesticide Compound	Pesticide concentration in nanograms per liter (ng/L)
15	115	Bifenthrin (I)	23	32	39	22	0	21	24	24	0	21	24	23	0	0	115	91	24	31	29	0
3	4.0	p,p'-DDE (D)	0	0	4.0	2.7	0	0	0	1.1	0	0	0	0	0	0	0	0	0	0	0	0
3	39	Pendimethalin (H)	0	0	25	39	0	0	0	0	0	0	0	0	0	0	0	0	0	36	0	0
3	28	Zoxamide (F)	0	0	14	0	0	0	9	0	0	0	0	0	0	0	0	0	0	0	28	0
3	12	Kresoxim-methyl (F)	0	0	8.0	0	0	0	6	0	0	0	0	0	0	0	0	0	0	0	12	0
2	21	Iprodione (F)	0	0	21	0	0	0	15	0	0	0	0	0	0	0	0	0	0	0	0	0
1	5.1	p,p'-DDD (D)	0	0	5.1	0	0	0	0	0	0	0	0	0	0	0	0	0	0	0	0	0
		Total number of detections	1	1	7	3	0	1	4	2	0	1	1	1	0	0	1	1	1	2	3	0
