# Supplementary material for: Storm-event-transport of urban-use pesticides to streams likely impairs invertebrate assemblages
Source: Environ Monit Assess. 2016 May 12;188:345. doi: 10.1007/s10661-016-5215-5 (PMC4869748; doi:10.1007/s10661-016-5215-5)
Supplement: Supplementary file 13 — Comparison of pesticide detections in outfalls and receiving streams. (ODS 20 kb) [file 10661_2016_5215_MOESM13_ESM.ods]

## Sheet: Sheet1
Table SI 13. Comparison of pesticide detections in outfalls and receiving streams.
[Suspended sediment concentrations are given in µg/kg and ng/L.]
Site name	Media	Phase	Pesticide compound	Result	Units	Result	Units	Notes
Outfall to Tanner Creek, West Linn-->Tanner Creek at Imperial Drive
Outfall to Tanner C, West Linn	Water sample	Dissolved	Bifenthrin			5.3	ng/L	detected in both outfall and stream
Tanner Creek, West Linn	Water sample	Dissolved	Bifenthrin			6.1	ng/L	detected in both outfall and stream
Outfall to Tanner C, West Linn	Water sample	Suspended sediment	Bifenthrin	1,697	µg/kg	115.2	ng/L	detected in both outfall and stream
Tanner Creek, West Linn	Water sample	Suspended sediment	Bifenthrin	672	µg/kg	91.3	ng/L	detected in both outfall and stream
Tanner Creek, West Linn	Sediment sample	Stream bed sediment	Bifenthrin	34	µg/kg			detected in both outfall and stream
Outfall to Tanner C, West Linn	Water sample	Dissolved	Carbaryl			12.8	ng/L	detected in both outfall and stream
Tanner Creek, West Linn	Water sample	Dissolved	Carbaryl			134.6	ng/L	detected in both outfall and stream
Outfall to Tanner C, West Linn	Water sample	Dissolved	Fipronil			29.8	ng/L	detected in both outfall and stream
Outfall to Tanner C, West Linn	Water sample	Dissolved	Fipronil sulfide			3.5	ng/L	detected in both outfall and stream
Tanner Creek, West Linn	Water sample	Dissolved	Fipronil			126.8	ng/L	detected in both outfall and stream
Outfall to Tanner C, West Linn	Water sample	Dissolved	Metolachlor			13.4	ng/L	detected in both outfall and stream
Tanner Creek, West Linn	Water sample	Dissolved	Metolachlor			9.1	ng/L	detected in both outfall and stream
Tanner Creek, West Linn	Sediment sample	Stream bed sediment	Trifluralin	6.4	µg/kg			not detected in upstream outfall
Tanner Creek, West Linn	Sediment sample	Stream bed sediment	Dithiopyr	2.8	µg/kg			not detected in upstream outfall
Tanner Creek, West Linn	Sediment sample	Stream bed sediment	Fenpyroximate	15.1	µg/kg			not detected in upstream outfall
Outfall to Lost Dog Creek, Lake Oswego1-->Lost Dog Creek at South Shore DriveOutfall to Lost Dog Creek, Lake Oswego1-->Lost Dog Creek at South Shore DriveOutfall to Lost Dog Creek, Lake Oswego1-->Lost Dog Creek at South Shore DriveOutfall to Lost Dog Creek, Lake Oswego1-->Lost Dog Creek at South Shore DriveOutfall to Lost Dog Creek, Lake Oswego1-->Lost Dog Creek at South Shore DriveOutfall to Los…
Outfall to Lost Dog C, Lake Oswego	Water sample	Dissolved	Bifenthrin			12.1	ng/L	detected in both outfall and stream
Outfall to Lost Dog C, Lake Oswego	Water sample	Suspended sediment	Bifenthrin	240	µg/kg	24	ng/L	detected in both outfall and stream
Lost Dog Creek, Lake Oswego	Water sample	Suspended sediment	Bifenthrin	284	µg/kg	24	ng/L	detected in both outfall and stream
Lost Dog Creek, Lake Oswego	Sediment sample	Stream bed sediment	Bifenthrin	27	µg/kg			detected in both outfall and stream
Outfall to Lost Dog C, Lake Oswego	Water sample	Dissolved	Carbaryl			50.1	ng/L	detected in both outfall and stream
Lost Dog Creek, Lake Oswego	Water sample	Dissolved	Carbaryl			14.9	ng/L	detected in both outfall and stream
Outfall to Lost Dog C, Lake Oswego	Water sample	Dissolved	Fipronil			59.0	ng/L	detected in both outfall and stream
Outfall to Lost Dog C, Lake Oswego	Water sample	Dissolved	Fipronil sulfide			9.4	ng/L	detected in both outfall and stream
Lost Dog Creek, Lake Oswego	Water sample	Dissolved	Fipronil			15.5	ng/L	detected in both outfall and stream
Outfall to Lost Dog C, Lake Oswego	Water sample	Dissolved	Boscalid			8.6	ng/L	not detected in stream
Outfall to Lost Dog C, Lake Oswego	Water sample	Dissolved	Piperonyl butoxide			17.9	ng/L	not detected in stream
Outfall to Lost Dog C, Lake Oswego	Water sample	Dissolved	Esfenvalerate			6.2	ng/L	not detected in stream
Outfall to Lost Dog C, Lake Oswego	Water sample	Dissolved	Fenbuconazole			7.2	ng/L	not detected in stream
Outfall to Lost Dog C, Lake Oswego	Water sample	Dissolved	Flusilazole			6.3	ng/L	not detected in stream
Outfall to Lost Dog C, Lake Oswego	Water sample	Suspended sediment	Iprodione	145	µg/kg	14.8	ng/L	not detected in stream
Outfall to Lost Dog C, Lake Oswego	Water sample	Suspended sediment	Kresoxim-methyl	58	µg/kg	5.9	ng/L	not detected in stream
Outfall to Lost Dog C, Lake Oswego	Water sample	Suspended sediment	Zoxamide	91	µg/kg	9.2	ng/L	not detected in stream
Lost Dog Creek, Lake Oswego	Water sample	Suspended sediment	p,p'-DDE	13	µg/kg	1.1	ng/L	not detected in upstream outfall
Lost Dog Creek, Lake Oswego	Sediment sample	Stream bed sediment	p,p'-DDE	2	µg/kg			not detected in upstream outfall
Lost Dog Creek, Lake Oswego	Sediment sample	Stream bed sediment	Cyfluthrin	47	µg/kg			not detected in upstream outfall
Lost Dog Creek, Lake Oswego	Sediment sample	Stream bed sediment	Dithiopyr	1	µg/kg			not detected in upstream outfall
Lost Dog Creek, Lake Oswego	Sediment sample	Stream bed sediment	Pentachloroanisole	3	µg/kg			not detected in upstream outfall
Lost Dog Creek, Lake Oswego	Sediment sample	Stream bed sediment	Trifluralin	3	µg/kg			not detected in upstream outfall
Outfall to Rose Creek tributary, Happy Valley-->Sieben Creek at Highway 212
Outfall to Rose Creek, Happy Valley	Water sample	Suspended sediment	Bifenthrin	304	µg/kg	31.7	ng/L	detected in both outfall and stream
Sieben Creek near Clackamas	Water sample	Suspended sediment	Bifenthrin	72	µg/kg	39.4	ng/L	detected in both outfall and stream
Outfall to Rose Creek, Happy Valley	Sediment sample	SIFT sediment 1	Bifenthrin	24	µg/kg			detected in both outfall and stream
Outfall to Rose Creek, Happy Valley	Sediment sample	SIFT sediment 2	Bifenthrin	436	µg/kg			detected in both outfall and stream
Sieben Creek near Clackamas	Sediment sample	Stream bed sediment	Bifenthrin	1.7	µg/kg			detected in both outfall and stream
Outfall to Rose Creek, Happy Valley	Sediment sample	SIFT sediment 1	Pendimethalin	20	µg/kg			detected in both outfall and stream
Sieben Creek near Clackamas	Water sample	Suspended sediment	Pendimethalin	46	µg/kg	25.1	ng/L	detected in both outfall and stream
Outfall to Rose Creek, Happy Valley	Sediment sample	SIFT sediment 2	Pendimethalin	849	µg/kg			detected in both outfall and stream
Outfall to Rose Creek, Happy Valley	Sediment sample	SIFT sediment 2	Trifluralin	40	µg/kg			detected in both outfall and stream
Sieben Creek near Clackamas	Sediment sample	Stream bed sediment	Trifluralin	1.5	µg/kg			detected in both outfall and stream
Outfall to Rose Creek, Happy Valley	Sediment sample	SIFT sediment 1	Dithiopyr	12	µg/kg			not detected in stream
Outfall to Rose Creek, Happy Valley	Sediment sample	SIFT sediment 2	Dithiopyr	244	µg/kg			not detected in stream
Outfall to Rose Creek, Happy Valley	Sediment sample	SIFT sediment 1	Pentachloroanisole	1.2	µg/kg			not detected in stream
Outfall to Rose Creek, Happy Valley	Sediment sample	SIFT sediment 2	Prodiamine	39	µg/kg			not detected in stream
Sieben Creek near Clackamas	Water sample	Dissolved	Carbaryl			66.1	ng/L	not detected in upstream outfall
Sieben Creek near Clackamas	Water sample	Dissolved	Fipronil			10.2	ng/L	not detected in upstream outfall
Sieben Creek near Clackamas	Water sample	Suspended sediment	Iprodione	39	µg/kg	21	ng/L	not detected in upstream outfall
Sieben Creek near Clackamas	Water sample	Suspended sediment	Kresoxim-methyl	14.6	µg/kg	8.0	ng/L	not detected in upstream outfall
Sieben Creek near Clackamas	Water sample	Dissolved	Metolachlor			7.2	ng/L	not detected in upstream outfall
Sieben Creek near Clackamas	Water sample	Suspended sediment	p,p'-DDD	9.4	µg/kg	5.1	ng/L	not detected in upstream outfall
Sieben Creek near Clackamas	Water sample	Suspended sediment	Zoxamide	25	µg/kg	13.5	ng/L	not detected in upstream outfall
Sieben Creek near Clackamas	Sediment sample	Stream bed sediment	p,p'-DDE	0.9	µg/kg			not detected in upstream outfall
Sieben Creek near Clackamas	Water sample	Suspended sediment	p,p'-DDE	7.4	µg/kg	4.0	ng/L	not detected in upstream outfall
Outfall to Kellogg Creek, Milwaukie-->Kellogg Creek at Rowe Middle School
Outfall to Kellogg Creek, Milwaukie	Sediment sample	SIFT sediment 1	Bifenthrin	12.1	µg/kg			detected in both outfall and stream
Outfall to Kellogg Creek, Milwaukie	Sediment sample	SIFT sediment 2	Bifenthrin	11.5	µg/kg			detected in both outfall and stream
Outfall to Kellogg Creek, Milwaukie	Water sample	Suspended sediment	Bifenthrin	< 0.6	µg/kg	< 4.7	ng/L	detected in both outfall and stream
Kellogg Creek, Milwaukie	Water sample	Suspended sediment	Bifenthrin	277	µg/kg	21	ng/L	detected in both outfall and stream
Kellogg Creek, Milwaukie	Sediment sample	Stream bed sediment	Bifenthrin	3.1	µg/kg			detected in both outfall and stream
Outfall to Kellogg Creek, Milwaukie	Water sample	Dissolved	Fipronil			6.1	ng/L	detected in both outfall and stream
Outfall to Kellogg Creek, Milwaukie	Water sample	Dissolved	Desulfinylfipronil			10.5	ng/L	detected in both outfall and stream
Kellogg Creek, Milwaukie	Water sample	Dissolved	Fipronil			10.5	ng/L	detected in both outfall and stream
Outfall to Kellogg Creek, Milwaukie	Water sample	Dissolved	Metolachlor			6.0	ng/L	detected in both outfall and stream
Kellogg Creek, Milwaukie	Water sample	Dissolved	Metolachlor			7.2	ng/L	detected in both outfall and stream
Outfall to Kellogg Creek, Milwaukie	Sediment sample	SIFT sediment 1	Oxyfluorfen	12.5	µg/kg			detected in both outfall and stream
Kellogg Creek, Milwaukie	Sediment sample	Stream bed sediment	Oxyfluorfen	68	µg/kg			detected in both outfall and stream
Outfall to Kellogg Creek, Milwaukie	Sediment sample	SIFT sediment 1	p,p'-DDE	1.7	µg/kg			detected in both outfall and stream
Kellogg Creek, Milwaukie	Sediment sample	Stream bed sediment	p,p'-DDE	1.2	µg/kg			detected in both outfall and stream
Outfall to Kellogg Creek, Milwaukie	Sediment sample	SIFT sediment 1	Pendimethalin	4.9	µg/kg			not detected in stream
Outfall to Kellogg Creek, Milwaukie	Sediment sample	SIFT sediment 2	Pendimethalin	6.2	µg/kg			not detected in stream
Outfall to Kellogg Creek, Milwaukie	Sediment sample	SIFT sediment 1	Trifluralin	21	µg/kg			not detected in stream
Outfall to Kellogg Creek, Milwaukie	Sediment sample	SIFT sediment 2	Trifluralin	1.6	µg/kg			not detected in stream
Outfall to Kellogg Creek, Milwaukie	Sediment sample	SIFT sediment 2	Methoprene	25	µg/kg			not detected in stream
Kellogg Creek, Milwaukie	Sediment sample	Stream bed sediment	Metalaxyl	23	µg/kg			not detected in upstream outfall
Kellogg Creek, Milwaukie	Water sample	Dissolved	Propiconazole			56.7	ng/L	not detected in upstream outfall
Outfall to detention pond, Wilsonville
Outfall to detention pond, Wilsonville	Water sample	Suspended sediment	Bifenthrin	190	µg/kg	29.0	ng/L	detected in both outfall and stream
Outfall to detention pond, Wilsonville	Sediment sample	SIFT sediment 1	Bifenthrin	179	µg/kg		ng/L	detected in both outfall and stream
Outfall to detention pond, Wilsonville	Water sample	Dissolved	Metolachlor			72.0	ng/L	detected in both outfall and stream
Outfall to detention pond, Wilsonville	Sediment sample	SIFT sediment 1	Pendimethalin	380	µg/kg		ng/L	not detected in stream
Outfall to detention pond, Wilsonville	Sediment sample	SIFT sediment 1	Prodiamine	92	µg/kg		ng/L	not detected in stream
Outfall to detention pond, Wilsonville	Sediment sample	SIFT sediment 1	Trifluralin	49	µg/kg		ng/L	not detected in stream
Outfall to detention pond, Wilsonville	Water sample	Suspended sediment	Zoxamide	187	µg/kg	28.5	ng/L	not detected in stream
Outfall to detention pond, Wilsonville	Sediment sample	SIFT sediment 1	Dithiopyr	176	µg/kg		ng/L	not detected in stream
Outfall to detention pond, Wilsonville	Water sample	Dissolved	Iprodione			40.2	ng/L	not detected in stream
Outfall to detention pond, Wilsonville	Water sample	Suspended sediment	Kresoxim-methyl	76	µg/kg	11.5	ng/L	not detected in stream
1 Ourfall to Lost Dog Creek, Lake Oswego, includes piped and natural drainage.
